# Supplementary material for: A high-resolution model of gene expression during Gossypium hirsutum (cotton) fiber development
Source: BMC Genomics. 2025 Mar 6;26:221. doi: 10.1186/s12864-025-11360-z (PMC11884195; doi:10.1186/s12864-025-11360-z)
Supplement: Supplementary file 7 — Supplementary Material 7. [file 12864_2025_11360_MOESM7_ESM.xlsx]

## Sheet: homoeologs.as.genes
Supplementary Table 1. Relevant information by gene. Genes from Paterson et al (2002) are listed (GeneID), with relevant information in subsequent columns, including: the ImpulseDE2-inferred trend (ImpulseDE2 trend), the containing module from WGCNA (WGCNA ME), the containing Louvain cluster (Louvain), the containing Infomap cluster (Infomap), the intersection of the three previous columns (clust…
GeneID	ImpulseDE2 trend	WGCNA ME	Louvain	Infomap	cluster-group	Seidr backbone p<0.05	predicted gene	involvement	Gohir_UTX	Gohir_CRI	Gohir_B713	Gohir_Bar32	Gohir_NDM8	Gohir_WHU	Gohir_ZM24	signficant comparisons	06DPA (TPM)	07DPA (TPM)	08DPA (TPM)	09DPA (TPM)	10DPA (TPM)	11DPA (TPM)	12DPA (TPM)	13DPA (TPM)	14DPA (TPM)	15DPA (TPM)	16DPA (TPM)	17DPA (TPM)	18DPA (TPM)	19DPA (TPM)	20DPA (TPM)	21DPA (TPM)	22DPA (TPM)	23DPA (TPM)	24DPA (TPM)
Gorai.001G000100.A		0					S-adenosyl-L-methionine-dependent methyltransferases superfamily protein-like										0	0	0.123745	0.105069	0	0.194333	0.14018	0.113552	0	0.331374	0.09206	0	0	0	0.103883	0	0	0.059291	0
Gorai.001G000100.D		2	1	432	2--1--432	yes	S-adenosyl-L-methionine-dependent methyltransferases superfamily protein-like								Ghicr24_D05G000100		0.261098	0.374703	0.619259	0.39416	0.372384	0.681592	0.830214	0.228428	0.162091	0.15061	0.47461	0.11321	0	0.436147	0.213537	0.258657	0.408516	0.154514	0
Gorai.001G000200.A		0					RNA 2\'-phosphotransferase, Tpt1 / KptA family-like		Gohir.A08G135300		augustus_masked-At_08_GB713-processed-gene-104.298	maker-At_08-snap-gene-21.20	GhM_A08G1825		Ghicr24_A08G149900		1.16242	1.31536	1.18553	1.3165	1.6153	1.056	1.88471	0.791242	0.831188	0.347842	0.810675	1.61571	0.900126	2.40082	0.991271	1.08046	1.26694	1.88814	1.43364
Gorai.001G000200.D		0					RNA 2\'-phosphotransferase, Tpt1 / KptA family-like		Gohir.D07G000700						Ghicr24_D05G000200		0.297922	0.150041	0.364054	0.867507	0.447343	0.521131	0.315768	0.402191	0.411064	0.264528	0.189052	0.771011	0.243697	0.462041	0.566752	0.402641	0.206666	0.336843	0.095583
Gorai.001G000300.A		5	2	12	5--2--12	yes	RNA 2\'-phosphotransferase, Tpt1 / KptA family-like										0.816038	0.30028	1.45722	0.882507	0.585215	1.04848	1.65275	0.509936	0.42276	0.298372	0.547419	0.118915	0.610751	0.962006	0.56165	0.357933	0.48896	0.594593	0.741005
Gorai.001G000300.D		5					RNA 2\'-phosphotransferase, Tpt1 / KptA family-like		Gohir.D07G000733	Gh_D07G000800,Gh_D07G000900		maker-Dt_07-snap-gene-60.1478					1.94742	1.90114	2.56066	1.56359	2.28527	1.84977	3.06233	1.2752	1.2496	0.885403	1.28306	1.86759	1.19838	1.72987	1.81224	1.42991	1.1827	1.6483	0.436983
Gorai.001G000400.A	transition up	1	6	6	1--6--6	yes	Core-2/I-branching beta-1,6-N-acetylglucosaminyltransferase family protein-like		Gohir.A07G000600	Gh_A07G000300	maker-At_07_GB713-augustus-gene-0.287	augustus_masked-At_07-processed-gene-0.166	GhM_A07G0006,GhM_A07G0007	Ghi_A07G00026	Ghicr24_A07G000300	17v16,19v18,23v22,	0.80118	0.730859	1.03392	0.872332	1.30474	1.2586	1.8979	0.786694	0.842088	0.898028	1.51463	3.836	4.12693	13.2816	9.18211	10.3238	9.21568	4.79235	4.43896
Gorai.001G000400.D		1	1	16	1--1--16	yes	Core-2/I-branching beta-1,6-N-acetylglucosaminyltransferase family protein-like		Gohir.D07G000900		genemark-Dt_07_GB713-processed-gene-60.429	maker-Dt_07-snap-gene-60.1477	GhM_D07G0005	Ghi_D07G00001	Ghicr24_D05G065300		0	0	0.007862	0	0.040889	0	0.050401	0	0.0377657	0	0.010942	0.010284	0.023905	0.013353	0.176275	0.012806	0.140935	0.509533	0.064906
Gorai.001G000500.A	transition up	1	2	2	1--2--2	yes	ribonuclease P family protein / Rpp14 family protein-like		Gohir.A07G102600		maker-At_07_GB713-augustus-gene-18.117	maker-At_07-augustus-gene-18.183	GhM_A07G1234	Ghi_A07G05806	Ghicr24_A07G111700	17v16,	2.93213	1.91262	2.75866	1.65958	3.24367	2.61749	3.32475	2.79707	3.08725	2.45405	2.19746	2.87689	3.34915	5.63332	4.49712	3.75524	3.49679	5.05345	3.07609
Gorai.001G000500.D		2	3	216	2--3--216	yes	ribonuclease P family protein / Rpp14 family protein-like		Gohir.D07G001000	Gh_D07G001100	maker-Dt_07_GB713-augustus-gene-60.141	maker-Dt_07-snap-gene-60.1476	GhM_D07G0006	Ghi_D07G00011	Ghicr24_D07G106100		4.45153	2.46074	3.22726	2.63941	2.79471	2.32636	2.93265	1.58543	2.15444	2.07772	1.9836	2.25671	1.34156	2.77794	1.38437	2.15371	1.64712	2.30308	1.98047
Gorai.001G000600.A							bZIP (TF)		Gohir.A06G107300		genemark-At_06_GB713-processed-gene-74.88	maker-At_06-snap-gene-74.49	GhM_A06G1485	Ghi_A06G06431	Ghicr24_A06G134800		0	0	0	0	0	0	0	0	0	0	0	0	0	0	0	0	0	0	0
Gorai.001G000600.D							bZIP (TF)		Gohir.D07G001033		augustus_masked-Dt_07_GB713-processed-gene-60.561	augustus_masked-Dt_07-processed-gene-60.510	GhM_D07G0007	Ghi_D07G00016	Ghicr24_D06G120300		0	0	0	0	0	0	0	0	0	0	0	0	0	0	0	0	0	0	0
Gorai.001G000700.A		2	1	1	2--1--1	yes											0.02014	0.042391	0.084324	0.031249	0.164964	0.008023	0.069514	0.050719	0	0.005042	0.033667	0.006617	0.007974	0.004719	0.010522	0	0	0	0.020801
Gorai.001G000700.D		2	1	1	2--1--1	yes			Gohir.D07G001066	Gh_D07G001200	augustus_masked-Dt_07_GB713-processed-gene-60.561	augustus_masked-Dt_07-processed-gene-60.510	GhM_D07G0008	Ghi_D07G00016			0.02014	0.042391	0.032167	0.031249	0.164964	0.008023	0.069514	0.050719	0	0.005042	0.033667	0.006617	0.007974	0.040225	0.010522	0	0	0	0.020801
Gorai.001G000800.A	transition up	1	2	2	1--2--2	yes	ChaC-like family protein-like		Gohir.A07G000700		maker-At_07_GB713-augustus-gene-0.288	maker-At_07-snap-gene-0.135	GhM_A07G0008	Ghi_A07G00036	Ghicr24_A07G000400		0.759402	0.55958	0.726911	0.739272	0.865509	1.03428	0.562414	1.13287	0.944288	1.54462	1.50517	0.808792	0.968497	1.45281	1.03882	1.50948	0.970373	1.04758	2.00216
Gorai.001G000800.D	transition up	1					ChaC-like family protein-like		Gohir.D07G001100		genemark-Dt_07_GB713-processed-gene-60.421	genemark-Dt_07-processed-gene-60.1305	GhM_D07G0010	Ghi_D07G00021	Ghicr24_D07G000300	24v23	0.591853	0.577947	0.413117	0.58098	0.493955	0.461125	0.455585	1.24869	1.163	2.78549	2.38984	0.613686	0.908133	0.830442	0.978264	1.06617	0.640732	0.260884	1.12861
Gorai.001G000900.A	transition down	7	3	3	7--3--3	yes	cell division control 2-like		Gohir.A07G000800	Gh_A07G000500	augustus_masked-At_07_GB713-processed-gene-0.377	maker-At_07-snap-gene-0.136	GhM_A07G0009	Ghi_A07G00041	Ghicr24_A07G000500		24.8614	21.0826	18.6597	16.2771	19.1333	19.3804	19.1683	20.3859	19.9972	19.267	19.5516	10.5542	10.5385	9.82285	12.2889	10.445	9.47288	13.0684	8.90089
Gorai.001G000900.D	transition down	2	3	143	2--3--143	yes	cell division control 2-like		Gohir.D07G001200		augustus_masked-Dt_07_GB713-processed-gene-60.558	augustus_masked-Dt_07-processed-gene-60.507	GhM_D07G0011	Ghi_D07G00026	Ghicr24_D07G000400		32.4202	27.7549	25.1165	22.1123	24.6902	26.1872	23.8082	28.9298	25.2662	22.5526	24.1103	9.864	11.3575	9.64707	14.0868	12.0081	10.3934	14.4541	9.38947
Gorai.001G001000.A	transition down	1	4	4	1--4--4	yes	mraW methylase family protein-like		Gohir.A07G000900		genemark-At_07_GB713-processed-gene-0.102	genemark-At_07-processed-gene-4.309	GhM_A07G0010	Ghi_A07G00051	Ghicr24_A07G000600	19v18,	2.36288	2.14075	2.34651	1.86183	1.96339	2.30937	2.4739	1.91464	1.92996	1.77745	2.24337	1.12842	1.87442	3.69264	2.67102	2.61628	2.47583	2.92003	1.32238
Gorai.001G001000.D		4	4	30	4--4--30	yes	mraW methylase family protein-like		Gohir.D07G001300	Gh_D07G001700	genemark-Dt_07_GB713-processed-gene-60.498	genemark-Dt_07-processed-gene-60.1398	GhM_D07G0012	Ghi_D07G00031	Ghicr24_D07G000500		3.11624	3.07585	3.06661	1.73917	2.53024	2.79572	2.56691	3.07755	2.62241	2.51747	2.98181	1.48997	2.21607	3.44291	2.50293	1.9566	2.05618	2.82163	2.09118
Gorai.001G001100.A		2					SHK1 binding protein 1-like		Gohir.A07G001000	Gh_A07G000700	genemark-At_07_GB713-processed-gene-0.190	maker-At_07-snap-gene-0.137	GhM_A07G0011	Ghi_A07G00056	Ghicr24_A07G000700		8.47952	6.52099	6.29766	4.01511	5.67507	6.88488	5.85473	5.90405	5.67783	4.83463	6.33513	2.98442	3.44207	4.60227	5.38812	5.2289	4.90504	5.83813	4.1443
Gorai.001G001100.D		3					SHK1 binding protein 1-like		Gohir.D07G001400	Gh_D07G001800	augustus_masked-Dt_07_GB713-processed-gene-60.557	genemark-Dt_07-processed-gene-60.1296	GhM_D07G0013	Ghi_D07G00036	Ghicr24_D07G000600		7.10752	5.42803	5.06261	4.00859	4.893	5.16119	4.59621	4.59427	4.6076	3.46512	4.92006	3.66061	2.96243	5.29878	4.79014	5.67001	4.76763	5.93226	4.47448
Gorai.001G001200.A	transition up	1	4	4	1--4--4	yes	Protein kinase superfamily protein-like		Gohir.A07G001100	Gh_A07G000800	augustus_masked-At_07_GB713-processed-gene-0.322	maker-At_07-augustus-gene-4.857	GhM_A07G0014,GhM_A07G0013	Ghi_A07G00061	Ghicr24_A07G000800		24.0785	13.9234	21.0379	16.6137	19.6848	22.6749	20.7513	26.9806	27.4311	24.0953	24.5684	17.3074	26.4417	30.3732	35.5241	27.9196	29.2034	38.9067	20.2996
Gorai.001G001200.D	transition up	1	4	4	1--4--4	yes	Protein kinase superfamily protein-like		Gohir.D07G001500	Gh_D07G002200	maker-Dt_07_GB713-augustus-gene-60.177	maker-Dt_07-augustus-gene-60.249	GhM_D07G0014,GhM_D07G0015	Ghi_D07G00051	Ghicr24_D07G000800		25.8755	22.1014	21.0528	13.6575	17.1668	21.2347	19.5678	25.056	24.4332	24.2669	23.6253	15.5088	27.9889	34.4153	37.8442	30.9342	33.2071	37.3063	19.9406
Gorai.001G001300.A	transition down	2	3	3	2--3--3	yes	Class II aminoacyl-tRNA and biotin synthetases superfamily protein-like		Gohir.A07G001200		genemark-At_07_GB713-processed-gene-0.191	maker-At_07-augustus-gene-0.7	GhM_A07G0015	Ghi_A07G00066	Ghicr24_A07G000900		46.3383	30.3339	35.0292	24.6774	25.8811	27.811	22.3523	26.2676	25.1091	21.9628	25.0147	13.5164	16.8195	20.3438	23.7366	20.2966	20.7376	26.4622	14.9263
Gorai.001G001300.D	transient down	0					Class II aminoacyl-tRNA and biotin synthetases superfamily protein-like		Gohir.D07G001600		genemark-Dt_07_GB713-processed-gene-60.411	genemark-Dt_07-processed-gene-60.1294	GhM_D07G0016	Ghi_D07G00056	Ghicr24_D07G000900		30.2016	19.6802	20.6335	13.8318	16.5275	18.5156	15.6524	19.4721	18.6424	17.7966	19.8318	11.6161	14.5696	17.9643	20.7216	20.2231	18.1485	24.1446	13.8593
Gorai.001G001400.A	transient down	2	9	42	2--9--42	yes			Gohir.A07G001300	Gh_A07G001000	genemark-At_07_GB713-processed-gene-0.105	maker-At_07-augustus-gene-4.858	GhM_A07G0016	Ghi_A07G00071		23v22,	2.12154	2.10871	2.33252	1.99029	2.50693	1.78912	2.78629	1.72799	1.90036	1.3154	1.49999	1.31329	1.46496	1.29051	1.8559	1.5205	1.64194	3.4609	1.2303
Gorai.001G001400.D	transition up	6	1	159	6--1--159	yes			Gohir.D07G001700		genemark-Dt_07_GB713-processed-gene-60.495	genemark-Dt_07-processed-gene-60.1394	GhM_D07G0018	Ghi_D07G00061	Ghicr24_D07G001000		2.04269	1.73355	1.91585	1.46761	1.93199	1.74126	2.39098	1.52138	1.59319	1.45504	1.90596	1.48451	1.63008	2.04919	2.0318	1.90823	2.34297	3.74936	1.72545
Gorai.001G001500.A	transition up	1	4	57	1--4--57	yes	C2H2 (TF)		Gohir.A07G001400		genemark-At_07_GB713-processed-gene-0.192	maker-At_07-snap-gene-0.139	GhM_A07G0017	Ghi_A07G00076	Ghicr24_A07G001100	17v16,	7.49522	5.30933	6.44864	5.07012	5.1092	5.1687	6.20712	4.90053	5.01389	4.15132	5.03269	4.92208	4.82328	7.19306	5.59655	6.07524	7.24552	6.62788	5.40473
Gorai.001G001500.D	transition up	1	3	3	1--3--3	yes	C2H2 (TF)		Gohir.D07G001800		maker-Dt_07_GB713-augustus-gene-60.133	maker-Dt_07-snap-gene-60.1469	GhM_D07G0019	Ghi_D07G00066	Ghicr24_D07G001100	17v16,	8.5245	8.41918	8.55315	6.0324	7.75997	8.22154	8.75351	7.48815	8.26827	7.3572	7.47061	8.01869	7.38163	12.1569	8.77755	10.1216	10.0494	10.8348	7.3857
Gorai.001G001600.A	transition up	1	4	9	1--4--9	yes			Gohir.A07G001500	Gh_A07G001200	maker-At_07_GB713-augustus-gene-0.252	maker-At_07-snap-gene-4.1393	GhM_A07G0018	Ghi_A07G00081	Ghicr24_A07G001200		4.90537	3.39431	5.4744	2.66063	4.17559	4.97779	5.77038	5.38949	5.58686	4.76331	6.18747	4.00846	5.86019	9.56015	7.18769	5.73001	6.60909	10.2208	5.10252
Gorai.001G001600.D	transition up	1	4	4	1--4--4	yes			Gohir.D07G001900		augustus_masked-Dt_07_GB713-processed-gene-60.606	maker-Dt_07-snap-gene-60.1665	GhM_D07G0020	Ghi_D07G00071	Ghicr24_D07G001200		4.8386	3.67369	5.45381	2.94995	4.45997	5.37766	5.36511	5.07512	5.09227	5.0854	5.61732	3.51019	5.49835	8.84176	6.44444	5.80137	7.43553	10.071	5.45664
Gorai.001G001700.A		3	5	5	3--5--5	yes	COP9-signalosome 5B-like		Gohir.A05G064800			maker-At_05-snap-gene-11.1476	GhM_A05G0706	Ghi_A05G05641	Ghicr24_A05G069000		0	0.049653	0.05753	0.012807	0.029023	0	0.013477	0.027706	0.0300817	0.024267	0	0	0	0	0	0	0	0	0
Gorai.001G001700.D		3	5	5	3--5--5	yes	COP9-signalosome 5B-like				augustus_masked-Dt_07_GB713-processed-gene-60.606	maker-Dt_07-snap-gene-60.1665	GhM_D07G0021	Ghi_D07G00076	Ghicr24_D07G001300		0	0.049653	0.05753	0.012807	0.029023	0	0.013477	0.027706	0.0300817	0.024267	0	0	0	0	0	0	0	0	0
Gorai.001G001800.A		1	7	7	1--7--7	yes	Peroxidase family protein-like		Gohir.A07G001601		genemark-At_07_GB713-processed-gene-0.195	maker-At_07-augustus-gene-0.9	GhM_A07G0019	Ghi_A07G00086			0.556985	0.424308	1.03325	0.699223	1.12333	1.47669	1.13334	0.555143	0.542063	1.61699	2.97211	1.36479	1.46598	1.6532	1.65785	1.40039	1.00249	2.15309	1.17814
Gorai.001G001800.D	transition up	1	7	7	1--7--7	yes	Peroxidase family protein-like		Gohir.D07G002000		maker-Dt_07_GB713-augustus-gene-60.132	genemark-Dt_07-processed-gene-60.1291	GhM_D07G0023	Ghi_D07G00081	Ghicr24_D07G001400		0.140176	0.250463	0.426517	0.293087	0.63277	0.736398	0.74699	1.28322	0.815236	1.38364	2.08441	0.976165	1.33939	1.3721	1.89016	1.45199	1.17002	2.31873	0.934301
Gorai.001G001900.A		1	1	1332	1--1--1332	yes					genemark-At_07_GB713-processed-gene-0.108	augustus_masked-At_07-processed-gene-4.17	GhM_A07G0021	Ghi_A07G00091	Ghicr24_A07G001500		0.622731	0.150985	0.566221	0.323314	0.562235	0.621937	0.60114	0.477023	0.42182	0.425663	0.696997	0.50433	0.593409	0.719274	0.665372	0.561273	0.816304	1.11654	0.559953
Gorai.001G001900.D		1	2	762	1--2--762	yes			Gohir.D07G002100			maker-Dt_07-pred_gff_Mikado_subloci-gene-60.693	GhM_D07G0025	Ghi_D07G00086	Ghicr24_D07G001500		0.3989	0.119446	0.388233	0.22559	0.387809	0.568409	0.398509	0.306364	0.323231	0.192641	0.549872	0.277257	0.40138	0.723222	0.369215	0.423519	0.448655	0.824037	0.393912
Gorai.001G002000.A	transition up	1					CTL08-like	MT Growth			genemark-At_07_GB713-processed-gene-0.196	maker-At_07-augustus-gene-0.10	GhM_A07G0020	Ghi_A07G00096	Ghicr24_A07G001700		2.39482	2.3825	3.38603	2.11933	3.59761	3.7026	6.08706	4.22243	4.80771	6.42968	7.06318	6.63045	8.71596	11.2039	9.33591	9.33725	10.1829	16.3966	8.86691
Gorai.001G002000.D	transition up	1	8	848	1--8--848	yes	CTL08-like	MT Growth	Gohir.D07G002200		genemark-Dt_07_GB713-processed-gene-60.408	genemark-Dt_07-processed-gene-60.1290	GhM_D07G0024	Ghi_D07G00091	Ghicr24_D07G001700	17v16,	1.78416	1.03738	2.28547	1.34673	2.21344	2.52655	3.24098	2.42872	2.85024	2.98215	2.99447	3.94308	4.27225	6.26961	5.19541	4.13018	4.79979	6.95926	4.1029
Gorai.001G002100.A		1	1	392	1--1--392	yes			Gohir.A07G001900		genemark-At_07_GB713-processed-gene-0.109	augustus_masked-At_07-processed-gene-4.19	GhM_A07G0023	Ghi_A07G00101	Ghicr24_A07G001800		0	0	0	0	0	0	0.007558	0	0	0	0.006226	0	0.023178	0.034643	0.00955905	0.047759	0.02553	0.059671	0.018823
Gorai.001G002100.D		3	1	611	3--1--611	yes			Gohir.D07G002300	Gh_D07G002800	maker-Dt_07_GB713-pred_gff_Mikado_subloci-gene-60.286	maker-Dt_07-pred_gff_Mikado_subloci-gene-60.692	GhM_D07G0027	Ghi_D07G00096	Ghicr24_D07G001800		0	0	0	0	0	0	0	0	0.0085015	0	0	0	0	0	0.00955905	0	0	0	0
Gorai.001G002200.A	transition up	1	9	25	1--9--25	yes	WRKY (TF)		Gohir.A07G002000		maker-At_07_GB713-augustus-gene-0.295	maker-At_07-augustus-gene-0.11	GhM_A07G0024	Ghi_A07G00106	Ghicr24_A07G001900	19v18,	3.38761	2.97911	3.50402	2.43699	4.46611	4.33536	5.98116	4.52072	5.12404	5.94032	6.14134	4.50857	5.37724	3.91269	5.73947	3.9333	3.20582	5.30876	2.36022
Gorai.001G002200.D	transition down	2	9	1070	2--9--1070	yes	WRKY (TF)		Gohir.D07G000300		genemark-Dt_07_GB713-processed-gene-60.402	maker-Dt_07-snap-gene-60.1466	GhM_D07G0029	Ghi_D07G00106	Ghicr24_D07G001900		15.7284	16.0816	16.4949	12.393	16.6841	15.2371	15.9786	10.0213	10.0168	6.95064	7.9886	3.36254	5.91526	5.88936	5.52638	5.54874	3.81409	7.5856	3.82979
Gorai.001G002300.A	transient up	1	6	6	1--6--6	yes			Gohir.A07G002100		augustus_masked-At_07_GB713-processed-gene-0.328	maker-At_07-snap-gene-4.1394	GhM_A07G0025	Ghi_A07G00111	Ghicr24_A07G002000	17v16,23v22,	2.98749	2.42268	3.69479	2.31879	2.43989	2.80965	2.58347	2.26135	2.57077	2.86236	2.60426	3.98633	4.75129	7.60424	6.23561	5.01655	5.48132	2.42641	2.0192
Gorai.001G002300.D	transition down	5	4	12	5--4--12	yes			Gohir.D07G001350,Gohir.D07G002400		genemark-Dt_07_GB713-processed-gene-60.490	maker-Dt_07-augustus-gene-60.245	GhM_D07G0030	Ghi_D07G00111	Ghicr24_D07G002000	23v22,	4.54314	3.40559	5.50012	3.74204	3.72929	4.10925	3.61371	2.70211	3.13073	2.56364	2.86311	3.53834	4.73601	7.73365	5.95765	4.99993	5.74338	2.75036	2.2673
Gorai.001G002400.A	transition down	8	9	62	8--9--62	yes	PPPDE putative thiol peptidase family protein-like		Gohir.A07G002200		maker-At_07_GB713-augustus-gene-0.254	maker-At_07-snap-gene-4.1395	GhM_A07G0026	Ghi_A07G00116	Ghicr24_A07G002100		22.2769	19.405	18.4798	15.5988	18.1843	19.7815	20.1332	20.6338	22.4294	18.0085	18.2886	14.5524	12.5232	12.087	13.6495	9.83828	11.3408	10.4826	5.92549
Gorai.001G002400.D	transition down	8	3	3	8--3--3	yes	PPPDE putative thiol peptidase family protein-like		Gohir.D07G002500		genemark-Dt_07_GB713-processed-gene-60.489	genemark-Dt_07-processed-gene-60.1387	GhM_D07G0031	Ghi_D07G00116	Ghicr24_D07G002100		23.5233	26.9384	22.3241	20.3811	22.4263	23.0908	23.6161	25.4549	26.4058	24.2986	24.7568	22.7654	18.1068	15.6627	18.4673	15.0856	18.1835	14.3728	9.49489
Gorai.001G002500.A		3	1	14	3--1--14	yes	Protein kinase superfamily protein-like				genemark-At_07_GB713-processed-gene-0.198	augustus_masked-At_07-processed-gene-0.175	GhM_A07G0027	Ghi_A07G00121	Ghicr24_A07G002200		0.008781	0	0	0	0.009457	0	0	0	0	0	0	0	0	0	0.0184004	0.0152	0	0.01002	0
Gorai.001G002500.D		1	1	14	1--1--14	yes	Protein kinase superfamily protein-like		Gohir.D07G002600		augustus_masked-Dt_07_GB713-processed-gene-60.550	augustus_masked-Dt_07-processed-gene-60.499	GhM_D07G0032	Ghi_D07G00121	Ghicr24_D07G002200		0	0	0.001459	0	0.021142	0	0	0.015893	0	0.024075	0.142114	0.043394	0.022885	0.057999	0.147203	0.082804	0.038165	0.370737	0.027214
Gorai.001G002600.A	transition up	1	1	36	1--1--36	yes	Cytochrome P450 superfamily protein-like		Gohir.A07G002400		genemark-At_07_GB713-processed-gene-0.200	maker-At_07-augustus-gene-0.12	GhM_A07G0029	Ghi_A07G00131	Ghicr24_A07G002300		0	0	0	0	0	0	0.041601	0.039079	0.0260891	0.02347	0.031192	0.07019	0.182863	0.02208	0.0523182	0.025738	0.056978	0.034032	0.015907
Gorai.001G002600.D		3	1	134	3--1--134	yes	Cytochrome P450 superfamily protein-like		Gohir.D07G002700		augustus_masked-Dt_07_GB713-processed-gene-60.550	augustus_masked-Dt_07-processed-gene-60.499	GhM_D07G0033	Ghi_D07G00126	Ghicr24_D07G002300		0	0	0.001032	0	0	0	0	0.004699	0	0.009388	0	0.01022	0	0	0	0	0.004506	0.010572	0
Gorai.001G002700.A	transition up	1	1	366	1--1--366	yes	K+ transporter 1-like		Gohir.A07G002500		augustus_masked-At_07_GB713-processed-gene-0.330	augustus_masked-At_07-processed-gene-4.22	GhM_A07G0030	Ghi_A07G00136	Ghicr24_A07G002400		1.06956	1.032	1.0269	0.602551	1.72311	1.68391	2.13725	1.22322	1.59474	1.69576	1.43559	0.966705	1.45326	2.65235	1.62694	2.57549	1.99777	4.3784	2.44375
Gorai.001G002700.D	transition up	4	8	17	4--8--17	yes	K+ transporter 1-like		Gohir.D07G002800	Gh_D07G003500	maker-Dt_07_GB713-augustus-gene-60.171	maker-Dt_07-augustus-gene-60.243	GhM_D07G0034	Ghi_D07G00131	Ghicr24_D07G002400		0.117042	0.128263	0.098224	0.053801	0.129429	0.314189	0.555436	0.767407	0.927126	0.817865	0.658006	0.215988	0.625846	0.229632	0.544555	0.1951	0.252701	0.248171	0.141667
Gorai.001G002800.A		0					G2-like (TF)		Gohir.A07G002600		genemark-At_07_GB713-processed-gene-0.203	maker-At_07-snap-gene-0.144	GhM_A07G0032	Ghi_A07G00146	Ghicr24_A07G002500		0.114036	0.115702	0.27461	0.068684	0.275828	0.3165	0.194439	0.104441	0.102745	0.14717	0.451732	0.140279	0.202921	0.42351	0.205101	0.430604	0.190579	0.141686	0.162952
Gorai.001G002800.D		1					G2-like (TF)		Gohir.D07G002900		maker-Dt_07_GB713-augustus-gene-60.128	maker-Dt_07-snap-gene-60.1464	GhM_D07G0036	Ghi_D07G00141	Ghicr24_D07G002500		0.074874	0.062911	0.108931	0.151934	0.133567	0.279321	0.099836	0.045173	0.0374701	0.088879	0.315647	0.079099	0.146245	0.224807	0.257955	0.268648	0.145342	0.260064	0.020822
Gorai.001G002900.A									Gohir.A07G002700		genemark-At_07_GB713-processed-gene-0.206,genemark-At_07_GB713-processed-gene-0.204	genemark-At_07-processed-gene-0.72,genemark-At_07-processed-gene-0.74	GhM_A07G0032	Ghi_A07G00151	Ghicr24_A07G002500		0	0	0	0	0	0	0	0	0	0	0	0	0	0	0	0	0	0	0
Gorai.001G002900.D									Gohir.D07G002950		augustus_masked-Dt_07_GB713-processed-gene-60.548	maker-Dt_07-augustus-gene-60.37	GhM_D07G0037		Ghicr24_D07G002600		0	0	0	0	0	0	0	0	0	0	0	0	0	0	0	0	0	0	0
Gorai.001G003000.A													GhM_A07G0034,GhM_A07G0033	Ghi_A07G00156			0	0	0	0	0	0	0	0	0	0	0	0	0	0	0	0	0	0	0
Gorai.001G003000.D									Gohir.D07G003000				GhM_D07G0038	Ghi_D07G00146	Ghicr24_D07G002700		0	0	0	0	0	0	0	0	0	0	0	0	0	0	0	0	0	0	0
Gorai.001G003100.A	transition down	2	8	8	2--8--8	yes	pleiotropic drug resistance 10-like		Gohir.A07G002800		genemark-At_07_GB713-processed-gene-0.118	genemark-At_07-processed-gene-4.326	GhM_A07G0035	Ghi_A07G00161	Ghicr24_A07G002600		0.088101	0.053854	0.212089	0.048244	0.195609	0.266982	0.110793	0.052273	0.0368566	0.036027	0.033953	0.031903	0.027849	0.004632	0.0080692	0	0	0	0.006942
Gorai.001G003100.D	transition down	2	5	772	2--5--772	yes	pleiotropic drug resistance 10-like		Gohir.D07G003100		maker-Dt_07_GB713-augustus-gene-60.170	maker-Dt_07-augustus-gene-60.242	GhM_D07G0039	Ghi_D07G00151	Ghicr24_D07G002800	19v18,	0.546913	0.314528	0.722165	0.395512	0.388885	0.485582	0.257149	0.132551	0.0465193	0.096454	0.158612	0.06018	0.150133	0.048448	0.0408253	0.011228	0.022814	0.053484	0.087679
Gorai.001G003200.A	transition down	1	10	916	1--10--916	yes	S1Fa-like (TF)		Gohir.A07G002900		maker-At_07_GB713-augustus-gene-0.300	maker-At_07-augustus-gene-0.15	GhM_A07G0036	Ghi_A07G00166	Ghicr24_A07G002700		0.076768	0.036423	0.074137	0.025935	0.189033	0.305837	0.120708	0.173057	0.137494	0.216698	0.215073	0.102619	0.443908	0.359107	0.502544	0.304149	0.252731	0.646848	0.033088
Gorai.001G003200.D	transition up	1	8	19	1--8--19	yes	S1Fa-like (TF)		Gohir.D07G003200		maker-Dt_07_GB713-augustus-gene-60.127	genemark-Dt_07-processed-gene-60.1276	GhM_D07G0040	Ghi_D07G00156	Ghicr24_D07G002900		0.850646	0.737569	1.38422	0.776242	1.75378	2.73902	1.97964	3.51228	2.72255	3.62502	4.10619	2.09415	4.36721	3.59972	4.95768	4.5083	4.87112	7.16439	1.98632
Gorai.001G003300.A	transition up	0					fatty acyl-ACP thioesterases B-like		Gohir.A07G003000		genemark-At_07_GB713-processed-gene-0.210	maker-At_07-snap-gene-0.146	GhM_A07G0037	Ghi_A07G00171	Ghicr24_A07G002800	19v18,	19.8421	13.3659	13.382	10.9069	8.33762	12.5239	11.3405	14.8617	21.2734	21.6419	17.3024	10.7509	12.7381	9.50266	15.2778	15.649	15.4793	12.4058	10.7811
Gorai.001G003300.D	transition up	1	4	4	1--4--4	yes	fatty acyl-ACP thioesterases B-like		Gohir.D07G003300		genemark-Dt_07_GB713-processed-gene-60.395	maker-Dt_07-snap-gene-60.1462	GhM_D07G0041	Ghi_D07G00161	Ghicr24_D07G003000		12.3133	10.6652	11.1133	9.22578	7.35189	11.9955	8.46015	9.40766	10.0745	10.4033	11.2401	9.33563	12.2652	13.3572	15.7063	16.6675	15.4778	12.527	10.939
Gorai.001G003400.A	transient up	2	8	8	2--8--8	yes			Gohir.A07G003100		maker-At_07_GB713-augustus-gene-0.302	maker-At_07-augustus-gene-0.17	GhM_A07G0038	Ghi_A07G00176	Ghicr24_A07G002900	19v18,	15.7578	17.1418	20.7979	43.0006	122.26	133.53	59.9177	27.522	22.3831	21.9201	12.8226	2.61581	3.92959	0.266376	0.705786	0.451029	0.415477	0.048571	0.97802
Gorai.001G003400.D	transient up	2	5	5	2--5--5	yes			Gohir.D07G003400	Gh_D07G004300	maker-Dt_07_GB713-augustus-gene-60.125	genemark-Dt_07-processed-gene-60.1274	GhM_D07G0042	Ghi_D07G00166	Ghicr24_D07G003100	23v22,	0.490587	5.83788	23.6191	40.2375	133.545	139.508	54.2641	5.24048	2.53618	1.39916	0.304194	0.689975	0.57255	0.951959	0.271722	0.403963	0.769107	0	0
Gorai.001G003500.A	transient down	1	4	9	1--4--9	yes			Gohir.A07G003400		genemark-At_07_GB713-processed-gene-0.212	maker-At_07-snap-gene-0.148	GhM_A07G0042	Ghi_A07G00186	Ghicr24_A07G003200		6.13927	3.68511	3.20294	1.19529	1.67573	2.56743	2.33121	2.38999	2.41742	2.97533	2.7646	1.64029	3.98144	5.21063	3.51659	2.50886	4.09959	4.83944	2.65571
Gorai.001G003500.D	transient down	1							Gohir.D07G003800	Gh_D07G004400	genemark-Dt_07_GB713-processed-gene-60.393	maker-Dt_07-snap-gene-60.1460	GhM_D07G0047	Ghi_D07G00176	Ghicr24_D07G003400	18v17,	9.24416	5.19539	4.97767	2.30454	2.45278	3.34041	2.42499	2.41516	2.37885	2.57191	2.59117	1.96335	4.77295	6.22822	3.7921	2.94868	4.66423	6.87804	3.24703
Gorai.001G003600.A		4	8	17	4--8--17	yes	CORD3-like	MT Growth	Gohir.A07G003500		maker-At_07_GB713-augustus-gene-0.304,genemark-At_07_GB713-processed-gene-0.214	maker-At_07-snap-gene-0.149	GhM_A07G0043	Ghi_A07G00191,Ghi_A07G00196	Ghicr24_A07G003300	23v22,	0.208555	0.358182	0.280689	0.195545	0.1997	0.232297	0.188135	0.271207	0.137014	0.151318	0.255328	0.055852	0.148647	0.105342	0.141532	0.05271	0.039724	0.319835	0.050588
Gorai.001G003600.D		4	8	17	4--8--17	yes	CORD3-like	MT Growth	Gohir.D07G003900	Gh_D07G004500	genemark-Dt_07_GB713-processed-gene-60.392	genemark-Dt_07-processed-gene-60.1271	GhM_D07G0048	Ghi_D07G00181	Ghicr24_D07G003500		0.406189	0.701673	0.780912	0.29095	0.581241	0.789205	0.697552	1.07908	0.654452	0.715107	0.752309	0.234555	0.737292	0.477544	0.664438	0.28637	0.391057	0.835521	0.395956
Gorai.001G003700.A	transition down	2					ATP-dependent caseinolytic (Clp) protease/crotonase family protein-like		Gohir.A07G003600		maker-At_07_GB713-augustus-gene-0.306	genemark-At_07-processed-gene-0.88	GhM_A07G0045	Ghi_A07G00206	Ghicr24_A07G003500		22.2991	15.5391	15.6151	10.9126	12.2425	10.8095	10.4926	9.88056	9.40039	8.9428	9.93887	6.23452	7.75007	10.0031	10.7167	8.04694	8.72584	9.06358	5.01323
Gorai.001G003700.D	transient down	1	3	3	1--3--3	yes	ATP-dependent caseinolytic (Clp) protease/crotonase family protein-like		Gohir.D07G004100		maker-Dt_07_GB713-augustus-gene-60.122	augustus_masked-Dt_07-processed-gene-60.491	GhM_D07G0050	Ghi_D07G00186	Ghicr24_D07G003700		16.9589	12.08	13.087	10.3415	8.99219	9.15391	9.7059	10.7992	11.4996	12.6979	12.1568	9.08276	9.8988	14.9523	13.8252	12.1793	13.4586	13.0546	9.00011
Gorai.001G003800.A	transition up	1	8	19	1--8--19	yes	Heavy metal transport/detoxification superfamily protein-like		Gohir.A07G003700		maker-At_07_GB713-augustus-gene-0.307	genemark-At_07-processed-gene-0.89	GhM_A07G0046	Ghi_A07G00211	Ghicr24_A07G003600		0.153485	0.330455	0.126407	0.012146	0.089078	0.15527	0.062096	0.127048	0.1576	0.184709	0.372955	0.252653	1.24908	1.13545	0.794554	0.865647	2.40163	2.77589	0.634105
Gorai.001G003800.D	transition up	1	8	19	1--8--19	yes	Heavy metal transport/detoxification superfamily protein-like		Gohir.D07G004200		genemark-Dt_07_GB713-processed-gene-60.389	genemark-Dt_07-processed-gene-60.1268	GhM_D07G0051	Ghi_D07G00191	Ghicr24_D07G003800		0.074241	0.017927	0.035521	0.035766	0.049578	0.075269	0.074203	0.157226	0.0861995	0.152127	0.34252	0.387264	1.71789	1.96009	1.27671	1.49334	3.54956	5.25796	0.957304
Gorai.001G003900.A		3	1	105	3--1--105	yes	Serinc-domain containing serine and sphingolipid biosynthesis protein-like		Gohir.A07G003800		maker-At_07_GB713-augustus-gene-0.308	maker-At_07-augustus-gene-0.23	GhM_A07G0047	Ghi_A07G00216	Ghicr24_A07G003700		0.013036	0	0.002219	0	0	0	0	0	0	0	0.006845	0	0	0	0	0	0	0.058547	0
Gorai.001G003900.D	transition up	6	10	11	6--10--11	yes	Serinc-domain containing serine and sphingolipid biosynthesis protein-like		Gohir.D07G004300	Gh_D07G004700	augustus_masked-Dt_07_GB713-processed-gene-60.539	augustus_masked-Dt_07-processed-gene-60.489	GhM_D07G0052		Ghicr24_D07G003900		0.023525	0.03053	0.049018	0.107317	0.064277	0.087284	0.021066	0.005582	0.0371127	0.028401	0.006845	0.006606	0.016027	0.153771	0.0457133	0.027342	0.192162	0.451115	0.051288
Gorai.001G004000.A	transition down	2	9	10	2--9--10	yes	Leucine-rich repeat (LRR) family protein-like			Gh_A07G003700		maker-At_07-snap-gene-4.1400				8v7,17v16,	68.7777	203.423	43.9497	24.5668	30.8128	40.3512	20.8822	21.1247	19.8591	15.3148	27.0219	3.26951	9.69024	5.06487	5.04728	2.73199	4.34837	4.01091	1.68366
Gorai.001G004000.D	transition down	2	9	10	2--9--10	yes	Leucine-rich repeat (LRR) family protein-like		Gohir.D07G004400		snap_masked-Dt_07_GB713-processed-gene-60.58	maker-Dt_07-snap-gene-60.1658	GhM_D07G0054	Ghi_D07G00196	Ghicr24_D07G004000	7v6,8v7,17v16,	58.7609	173.47	42.1319	24.2853	37.3946	45.5006	32.3884	34.6283	35.7279	24.6137	42.8259	3.11796	12.2323	6.17551	6.2226	3.70959	4.637	6.00549	1.74249
Gorai.001G004100.A		3					sulfate transporter 3;5-like		Gohir.A07G007400		maker-At_07_GB713-augustus-gene-0.277	maker-At_07-snap-gene-4.1418	GhM_A07G0087	Ghi_A07G00401	Ghicr24_A07G007200		0	0	0.001106	0	0	0	0	0	0	0	0	0	0	0	0	0	0	0	0
Gorai.001G004100.D		noD								Gh_D07G005100	genemark-Dt_07_GB713-processed-gene-60.382	maker-Dt_07-snap-gene-60.1455	GhM_D07G0055	Ghi_D07G00201	Ghicr24_D07G004200		0	0	0	0	0	0	0	0	0	0	0	0	0	0	0	0	0	0	0
Gorai.001G004200.A		3	4	63	3--4--63	yes	Trihelix (TF)		Gohir.A07G007300		genemark-At_07_GB713-processed-gene-0.236	augustus_masked-At_07-processed-gene-0.202	GhM_A07G0086	Ghi_A07G00396	Ghicr24_A07G007100		9.79576	9.41252	8.13189	5.50574	6.6298	8.46179	7.86788	7.05408	6.73299	6.86796	7.00519	4.77796	6.80991	9.40087	7.69179	6.95435	7.85926	10.2778	6.72317
Gorai.001G004200.D	transition up	1	4	4	1--4--4	yes	Trihelix (TF)		Gohir.D07G004500		genemark-Dt_07_GB713-processed-gene-60.473	genemark-Dt_07-processed-gene-60.1371	GhM_D07G0056	Ghi_D07G00206	Ghicr24_D07G004300		10.1134	6.06725	8.46571	5.63916	6.86804	9.33695	7.59302	8.30744	8.20732	7.44408	8.71803	4.89186	8.31569	11.168	7.83104	7.79496	9.95419	10.5946	6.72659
Gorai.001G004300.A		3					aldehyde dehydrogenase 2C4-like		Gohir.A07G007200		genemark-At_07_GB713-processed-gene-0.164	maker-At_07-snap-gene-4.1417	GhM_A07G0085	Ghi_A07G00391	Ghicr24_A07G007000		0	0	0.005777	0.007941	0.008949	0.023488	0	0	0	0.008015	0.009996	0.013315	0.025366	0.004724	0.0603778	0	0.009263	0.024155	0
Gorai.001G004300.D		3	1	112	3--1--112	yes	aldehyde dehydrogenase 2C4-like		Gohir.D07G004700	Gh_D07G005400	genemark-Dt_07_GB713-processed-gene-60.378	maker-Dt_07-snap-gene-60.1454	GhM_D07G0057	Ghi_D07G00211	Ghicr24_D07G004400		0	0	0	0	0	0	0	0	0	0	0.006899	0	0	0	0	0.01794	0	0	0.017231
Gorai.001G004400.A		2	1	537	2--1--537	yes	aldehyde dehydrogenase 2C4-like		Gohir.A07G007100		maker-At_07_GB713-augustus-gene-0.275	maker-At_07-snap-gene-4.1417	GhM_A07G0085	Ghi_A07G00386	Ghicr24_A07G007000		0.128766	0.025355	0.039476	0.1396	0.046661	0.033723	0.027171	0.006075	0	0.01154	0.029484	0	0	0.010847	0.0154491	0.050894	0.043946	0.020332	0.019619
Gorai.001G004400.D	transition up	1	7	38	1--7--38	yes	aldehyde dehydrogenase 2C4-like		Gohir.D07G004800	Gh_D07G005600	genemark-Dt_07_GB713-processed-gene-60.377	maker-Dt_07-snap-gene-60.1454	GhM_D07G0058	Ghi_D07G00211	Ghicr24_D07G004500	17v16,18v17,19v18,	0.087875	0.01108	0.031604	0	0.038672	0.025367	0.090625	0.065462	0.0507068	0.073083	0.061873	0.755511	0.093381	4.01393	1.07014	4.50907	2.33951	8.8108	6.37871
Gorai.001G004500.A	transition up	1	4	4	1--4--4	yes	FRIGIDA-like protein-like		Gohir.A07G007000	Gh_A07G006800	maker-At_07_GB713-augustus-gene-0.274	maker-At_07-augustus-gene-4.881	GhM_A07G0084	Ghi_A07G00381	Ghicr24_A07G006900		4.35692	4.55723	3.65865	1.56985	3.15351	4.53095	3.2133	3.89771	3.62814	3.53285	5.10421	2.18209	4.30247	6.13772	5.52735	5.39483	5.7708	6.70498	3.07434
Gorai.001G004500.D	transition up	1	4	4	1--4--4	yes	FRIGIDA-like protein-like		Gohir.D07G004900		genemark-Dt_07_GB713-processed-gene-60.376	genemark-Dt_07-processed-gene-60.1255	GhM_D07G0059	Ghi_D07G00216	Ghicr24_D07G004600		5.54969	6.77266	4.84181	2.98331	4.60098	5.9839	4.43125	5.22122	5.49214	5.365	6.41096	3.07042	5.72096	8.73085	8.08026	7.84612	8.73571	10.8963	6.19785
Gorai.001G004600.A	transition up	1	3	1371	1--3--1371	yes			Gohir.A07G006900	Gh_A07G006800	snap_masked-At_07_GB713-processed-gene-0.502	augustus_masked-At_07-processed-gene-4.49	GhM_A07G0083	Ghi_A07G00376	Ghicr24_A07G006800	17v16,	1.77517	2.75079	1.99674	2.5864	3.54157	4.07258	5.10406	5.07665	6.18544	6.59423	7.265	16.5268	9.80864	8.68703	12.2292	10.6477	10.7542	14.205	11.596
Gorai.001G004600.D		1	1	36	1--1--36	yes			Gohir.D07G005000	Gh_D07G005700		genemark-Dt_07-processed-gene-60.1254	GhM_D07G0060		Ghicr24_D07G004700,Ghicr24_D07G004800		0	0	0	0	0	0.065656	0	0.027071	0	0.023461	0	0.029779	0.129024	0.102387	0.0430219	0.24241	0.077143	0.101446	0.185502
Gorai.001G004700.A		3	1	117	3--1--117	yes			Gohir.A07G006801			augustus_masked-At_07-processed-gene-0.201		Ghi_A07G00371	Ghicr24_A07G006700		0.016712	0	0.051048	0.073226	0.062624	0.019955	0.017493	0.012564	0.0463812	0.077829	0.101112	0.035378	0.040516	0	0	0.067017	0	0	0
Gorai.001G004700.D		1	1	7	1--1--7	yes			Gohir.D07G005100	Gh_D07G005800	maker-Dt_07_GB713-pred_gff_Mikado_subloci-gene-60.241	maker-Dt_07-pred_gff_Mikado_subloci-gene-60.647		Ghi_D07G00221	Ghicr24_D07G004900		0.040553	0.025492	0.024099	0.096373	0.10725	0	0.065687	0.080515	0.0463812	0.050975	0.058962	0.088446	0.120313	0.076589	0.10457	0.294014	0.141562	0.286538	0.170929
Gorai.001G004800.A	transition down	2					Late embryogenesis abundant (LEA) hydroxyproline-rich glycoprotein family-like		Gohir.A07G006700	Gh_A07G006800	maker-At_07_GB713-augustus-gene-0.273	maker-At_07-augustus-gene-4.880	GhM_A07G0083	Ghi_A07G00366	Ghicr24_A07G006600	8v7,	6.07012	9.66457	5.65602	4.41953	4.19566	4.74206	3.38868	2.56278	2.66215	1.5424	2.73659	1.11097	1.8797	2.65781	1.62352	1.81266	2.75373	2.53058	1.19715
Gorai.001G004800.D	transition up	1	4	4	1--4--4	yes	Late embryogenesis abundant (LEA) hydroxyproline-rich glycoprotein family-like		Gohir.D07G005200		maker-Dt_07_GB713-augustus-gene-60.115	maker-Dt_07-snap-gene-60.1451	GhM_D07G0061	Ghi_D07G00226	Ghicr24_D07G005000	7v6,8v7,23v22,	4.39977	7.06206	4.16343	3.60822	3.40553	3.61303	4.11991	5.1003	5.95306	5.55212	5.2327	5.26905	6.23993	8.24816	8.68836	5.58066	8.00118	4.09256	3.80533
Gorai.001G004900.A	transition up	1					serine-rich protein-related-like		Gohir.A07G006600		snap_masked-At_07_GB713-processed-gene-0.500	augustus_masked-At_07-processed-gene-4.47	GhM_A07G0082	Ghi_A07G00361	Ghicr24_A07G006500		3.50988	6.3278	5.00522	4.26237	5.20188	8.6801	8.53183	7.73546	7.6642	11.8232	16.499	15.4953	17.0567	22.5841	26.9697	32.4133	29.0654	48.6377	34.3073
Gorai.001G004900.D	transition up	1					serine-rich protein-related-like		Gohir.D07G005400		maker-Dt_07_GB713-pred_gff_Mikado_subloci-gene-60.238	maker-Dt_07-pred_gff_Mikado_subloci-gene-60.644	GhM_D07G0062	Ghi_D07G00241	Ghicr24_D07G005100		0.580395	0.822067	0.522026	0.933949	1.20068	1.06549	2.17987	1.16995	1.70854	2.48134	4.28217	4.74421	5.88411	9.15745	12.1175	11.9874	12.5661	31.6448	15.4185
Gorai.001G005000.A	transition up	1	13	237	1--13--237	yes	RAB homolog 1-like		Gohir.A07G006500		augustus_masked-At_07_GB713-processed-gene-0.410	genemark-At_07-processed-gene-0.107	GhM_A07G0081	Ghi_A07G00356	Ghicr24_A07G006300		2.78093	2.8835	3.46226	3.56663	2.91816	2.9508	2.95299	2.57128	2.48956	2.9386	2.61899	2.3373	2.04917	2.98832	3.91723	4.1062	4.82919	5.38567	5.86026
Gorai.001G005000.D	transition up	1					RAB homolog 1-like		Gohir.D07G005500		maker-Dt_07_GB713-augustus-gene-60.167	genemark-Dt_07-processed-gene-60.1365	GhM_D07G0063	Ghi_D07G00246	Ghicr24_D07G005200	17v16,	0.654854	0.284904	1.05166	0.593551	1.20479	1.04275	1.34699	0.829507	0.778859	1.08872	1.35469	1.81728	2.05883	3.05887	2.23271	2.62039	2.95189	5.49661	4.2532
Gorai.001G005100.A		3	1	764	3--1--764	yes			Gohir.A07G006450		genemark-At_07_GB713-processed-gene-0.158	augustus_masked-At_07-processed-gene-4.46	GhM_A07G0080	Ghi_A07G00351	Ghicr24_A07G006200		0	0	0.057076	0.052269	0.063008	0	0.049693	0	0.0443789	0.023961	0.131262	0.015738	0.05696	0	0	0	0	0.125347	0.06814
Gorai.001G005100.D		3	1	112	3--1--112	yes					maker-Dt_07_GB713-pred_gff_Mikado_subloci-gene-60.237		GhM_D07G0064				0	0	0.010969	0.088933	0.029948	0.073098	0.049693	0	0	0	0.040987	0	0	0	0	0	0	0	0.136279
Gorai.001G005200.A	transition down	2	9	29	2--9--29	yes	Regulator of Vps4 activity in the MVB pathway protein-like		Gohir.A07G006400		genemark-At_07_GB713-processed-gene-0.157	maker-At_07-augustus-gene-4.879	GhM_A07G0079	Ghi_A07G00346	Ghicr24_A07G006100	17v16,19v18,	9.12881	8.54656	11.5039	7.1016	8.74247	9.65742	8.23493	6.08605	6.35709	5.31439	6.65956	2.18653	2.90887	2.05154	2.24746	1.71035	1.72938	1.83968	0.96648
Gorai.001G005200.D	transient up	2	9	614	2--9--614	yes	Regulator of Vps4 activity in the MVB pathway protein-like		Gohir.D07G005600		genemark-Dt_07_GB713-processed-gene-60.369	genemark-Dt_07-processed-gene-60.1247	GhM_D07G0065		Ghicr24_D07G005300	17v16,	3.14103	5.29873	5.88867	4.05818	5.75115	5.48759	4.62733	4.0328	3.80544	2.53884	3.48533	0.933316	1.48271	1.75768	1.51594	1.05024	1.33576	0.933496	0.600669
Gorai.001G005300.A	transition down	2	1	96	2--1--96	yes			Gohir.A07G006300		genemark-At_07_GB713-processed-gene-0.156	augustus_masked-At_07-processed-gene-4.44	GhM_A07G0078	Ghi_A07G00341	Ghicr24_A07G006000		0.125325	0.039384	0.223753	0.177658	0.089917	0.115056	0.114803	0.092526	0.063057	0.189399	0.313087	0.111969	0.013424	0.029917	0.0472925	0	0	0.059682	0.03502
Gorai.001G005300.D		2	1	842	2--1--842	yes			Gohir.D07G005700	Gh_D07G006300			GhM_D07G0066	Ghi_D07G00256	Ghicr24_D07G005400		0.063788	0.137813	0.066052	0.076978	0.056923	0.085988	0.093861	0.048229	0	0.100897	0.017996	0.018642	0	0.029917	0.0956468	0.054163	0	0	0
Gorai.001G005400.A	transient down	6	10	11	6--10--11	yes	ovate family protein 8-like		Gohir.A07G006200	Gh_A07G005900	snap_masked-At_07_GB713-processed-gene-0.494	genemark-At_07-processed-gene-4.365	GhM_A07G0077	Ghi_A07G00336	Ghicr24_A07G005900		0.160305	0.231419	0.222308	0.082988	0.117917	0.105149	0.007558	0.021535	0.010057	0.045273	0.066243	0.011833	0.072773	0.27876	0.108187	0.057217	0.2781	0.711442	0.114376
Gorai.001G005400.D	transition up	6	10	11	6--10--11	yes	ovate family protein 8-like		Gohir.D07G005800		maker-Dt_07_GB713-pred_gff_Mikado_subloci-gene-60.235	maker-Dt_07-pred_gff_Mikado_subloci-gene-60.640	GhM_D07G0067	Ghi_D07G00261	Ghicr24_D07G005500		0.286234	0.453216	0.293741	0.218498	0.102742	0.073755	0.061856	0.03784	0.0501487	0.09385	0.102213	0.031288	0.100217	0.371199	0.0699904	0.084476	0.418497	0.970362	0.419378
Gorai.001G005500.A	transition up	1	1	16	1--1--16	yes			Gohir.A07G006100	Gh_A07G005800	maker-At_07_GB713-augustus-gene-0.271	maker-At_07-snap-gene-4.1413	GhM_A07G0076	Ghi_A07G00331	Ghicr24_A07G005800		0.007222	0.012724	0.030375	0	0.015189	0	0.045294	0.017303	0.054487	0.008654	0.014366	0.027248	0.051442	0.125047	0.531883	0.389479	0.217224	0.532392	0.228145
Gorai.001G005500.D	transition up	1	7	38	1--7--38	yes			Gohir.D07G005900		maker-Dt_07_GB713-augustus-gene-60.113	maker-Dt_07-snap-gene-60.1449	GhM_D07G0068	Ghi_D07G00266	Ghicr24_D07G005600		2.02223	1.0733	1.75669	1.33939	1.59688	1.39596	1.75357	1.89072	1.88217	1.48132	1.69594	1.63488	1.46223	3.43814	2.89106	3.12093	3.15542	4.84907	2.72107
Gorai.001G005600.A	transition up	1	6	4	1--6--4	yes	AAA-type ATPase family protein / ankyrin repeat family protein-like		Gohir.A07G006000		maker-At_07_GB713-augustus-gene-0.270	maker-At_07-augustus-gene-4.877	GhM_A07G0075	Ghi_A07G00326	Ghicr24_A07G005700	17v16,	7.70465	5.13179	6.55861	3.98323	4.95765	5.31246	4.82234	5.77902	7.00678	8.15743	5.73019	9.19822	7.01758	11.9397	9.10433	8.37047	9.12805	6.67056	4.73434
Gorai.001G005600.D	transition up	1	6	4	1--6--4	yes	AAA-type ATPase family protein / ankyrin repeat family protein-like		Gohir.D07G006000	Gh_D07G006500	maker-Dt_07_GB713-augustus-gene-60.112	maker-Dt_07-snap-gene-60.1448	GhM_D07G0069	Ghi_D07G00271	Ghicr24_D07G005700	17v16,23v22,	4.12135	2.45281	3.7561	2.05942	2.77299	3.58315	3.25072	3.89923	4.89074	5.65218	4.67667	5.1153	4.84861	8.16659	6.74902	6.32574	7.3539	5.40457	4.20856
Gorai.001G005700.A	transition up	1	4	4	1--4--4	yes	roline-rich extensin-like receptor kinase 4-like		Gohir.A07G005900		maker-At_07_GB713-augustus-gene-0.315	genemark-At_07-processed-gene-0.106	GhM_A07G0074	Ghi_A07G00321	Ghicr24_A07G005600	17v16,23v22,	15.8947	26.4262	16.4896	10.8758	12.2581	13.2414	9.87531	13.4333	16.7802	24.8674	15.6308	39.1596	24.7939	31.8233	34.527	25.8041	37.3419	18.8707	13.3577
Gorai.001G005700.D	transition up	1	6	4	1--6--4	yes	roline-rich extensin-like receptor kinase 4-like		Gohir.D07G006100		maker-Dt_07_GB713-augustus-gene-60.166	genemark-Dt_07-processed-gene-60.1363	GhM_D07G0070	Ghi_D07G00276	Ghicr24_D07G005800	17v16,23v22,	10.7178	14.7629	9.83814	7.24123	7.65433	8.04992	6.67789	8.14059	12.0106	18.6077	11.3114	27.1954	22.5612	31.9503	31.1981	24.5253	32.1261	16.9646	12.2009
Gorai.001G005800.A	transient up	1							Gohir.A07G005800	Gh_A07G005600	maker-At_07_GB713-augustus-gene-0.269	maker-At_07-snap-gene-4.1411	GhM_A07G0073	Ghi_A07G00316	Ghicr24_A07G005500	17v16,	7.81392	5.77865	7.92417	6.98778	9.18258	9.02383	9.50292	9.54087	10.758	9.92987	8.98459	8.12163	6.89275	6.26756	8.28862	7.27108	7.20906	8.62209	5.53939
Gorai.001G005800.D	transition down	8	3	3	8--3--3	yes			Gohir.D07G006200	Gh_D07G006800	maker-Dt_07_GB713-augustus-gene-60.111	maker-Dt_07-snap-gene-60.1447	GhM_D07G0071	Ghi_D07G00281	Ghicr24_D07G005900	18v17,19v18,	6.99249	5.78615	6.98773	6.69809	7.71949	7.72198	7.23427	8.58522	9.76359	7.49995	7.65365	7.03954	4.93103	3.75185	6.32183	3.86096	4.70599	4.87674	3.1133
Gorai.001G005900.A	transition down	2	9	49	2--9--49	yes			Gohir.A07G005700		genemark-At_07_GB713-processed-gene-0.149	maker-At_07-snap-gene-4.1410	GhM_A07G0072	Ghi_A07G00311,Ghi_A07G00306	Ghicr24_A07G005400	17v16,	1.10569	0.55007	1.10473	0.687066	0.824597	0.94564	0.80332	0.391775	0.327499	0.220729	0.571897	0.112212	0.180391	0.348624	0.0952991	0.157771	0.194062	0.453734	0.222641
Gorai.001G005900.D	transition down	2	3	345	2--3--345	yes			Gohir.D07G006300	Gh_D07G006900	genemark-Dt_07_GB713-processed-gene-60.363	genemark-Dt_07-processed-gene-60.1241	GhM_D07G0072	Ghi_D07G00286	Ghicr24_D07G006000	17v16,	2.76512	2.59484	2.89509	1.40841	2.11059	2.41988	1.35342	0.95217	0.888502	0.688702	1.48968	0.313619	0.7303	0.810863	0.782312	0.528495	0.417032	0.864679	0.592259
Gorai.001G006000.A	transition down	2	5	5	2--5--5	yes	RHO guanyl-nucleotide exchange factor 8-like		Gohir.A07G005600		genemark-At_07_GB713-processed-gene-0.231	genemark-At_07-processed-gene-0.105	GhM_A07G0070	Ghi_A07G00301			0.269745	0.439275	0.820056	0.565245	0.578989	0.887914	0.416022	0.187986	0	0.037572	0.168464	0.077616	0.03933	0.04388	0.0689746	0.049026	0.025571	0.186876	0
Gorai.001G006000.D	transition down	2	2	85	2--2--85	yes	RHO guanyl-nucleotide exchange factor 8-like		Gohir.D07G006400		genemark-Dt_07_GB713-processed-gene-60.464	genemark-Dt_07-processed-gene-60.1361	GhM_D07G0074	Ghi_D07G00291	Ghicr24_D07G006100	23v22,	0.128686	0.191864	0.193766	0.194597	0.208829	0.203516	0.148227	0.081698	0.031879	0.03213	0.055488	0.039975	0.010956	0.046217	0.0327548	0.121516	0	0.071774	0.02338
Gorai.001G006100.A	transition up	1	7	505	1--7--505	yes	proteinaceous RNase P 1-like		Gohir.A07G005500		maker-At_07_GB713-augustus-gene-0.267	maker-At_07-augustus-gene-4.874	GhM_A07G0069	Ghi_A07G00296	Ghicr24_A07G005300		0.235348	0.141404	0.476181	0.264984	0.471013	0.600367	0.641028	0.456491	0.31714	0.262753	0.600484	0.304698	0.387503	0.424352	0.404512	0.440788	0.453377	1.04367	0.410841
Gorai.001G006100.D		1					proteinaceous RNase P 1-like		Gohir.D07G006500		maker-Dt_07_GB713-augustus-gene-60.109	maker-Dt_07-snap-gene-60.1445	GhM_D07G0073	Ghi_D07G00296	Ghicr24_D07G006200		0.401356	0.362204	0.406265	0.161208	0.29562	0.453029	0.234552	0.246789	0.09896	0.245786	0.260002	0.177645	0.190668	0.304721	0.310202	0.280259	0.32113	0.483419	0.374661
Gorai.001G006200.A		5	2	1294	5--2--1294	yes	cell division cycle 48B-like		Gohir.A07G005400	Gh_A07G005300	maker-At_07_GB713-augustus-gene-0.266	genemark-At_07-processed-gene-4.357	GhM_A07G0068	Ghi_A07G00291	Ghicr24_A07G005200		1.57767	1.34046	1.73954	1.25807	1.32023	1.67137	1.57676	1.12981	1.01121	0.902638	1.37615	0.611704	0.942196	1.41472	1.02033	1.0859	1.25984	1.84649	0.708736
Gorai.001G006200.D		0					cell division cycle 48B-like		Gohir.D07G006600		maker-Dt_07_GB713-augustus-gene-60.108	genemark-Dt_07-processed-gene-60.1239	GhM_D07G0075	Ghi_D07G00301	Ghicr24_D07G006300		1.38019	1.07021	1.7324	1.08326	1.47657	1.61598	1.73888	1.47964	1.47202	1.19444	1.41551	0.926896	1.34136	1.71386	1.54342	1.35225	1.51658	1.50445	0.867163
Gorai.001G006300.A	transition down	2	7	872	2--7--872	yes			Gohir.A07G005300	Gh_A07G005200	genemark-At_07_GB713-processed-gene-0.146	maker-At_07-snap-gene-4.1407	GhM_A07G0067	Ghi_A07G00291	Ghicr24_A07G005100		5.05579	4.77718	4.06011	3.86703	3.30589	4.02458	3.03595	2.52199	2.1191	2.26999	2.49497	1.70771	1.45918	1.60978	1.59173	1.58849	1.38635	1.9823	0.763717
Gorai.001G006300.D	transition down	2	9	1289	2--9--1289	yes			Gohir.D07G006700	Gh_D07G007200	genemark-Dt_07_GB713-processed-gene-60.360	maker-Dt_07-snap-gene-60.1443	GhM_D07G0076	Ghi_D07G00301	Ghicr24_D07G006400	17v16,	7.24378	5.89158	4.58959	4.02746	3.24152	4.19839	3.26823	3.02349	2.95398	2.0746	3.14219	0.920001	1.03428	0.898638	0.577824	0.93347	1.0154	1.41518	0.846165
Gorai.001G006400.A		10	1	32	10--1--32	yes	Enoyl-CoA hydratase/isomerase family-like		Gohir.A07G005250	Gh_A07G005100	genemark-At_07_GB713-processed-gene-0.230	genemark-At_07-processed-gene-0.104	GhM_A07G0066	Ghi_A07G00286	Ghicr24_A07G005000		0	0	0	0	0	0	0.005915	0	0.0135439	0	0	0	0	0.01978	0	0.007683	0	0.012558	0.01373
Gorai.001G006400.D		0					Enoyl-CoA hydratase/isomerase family-like		Gohir.D07G006800		genemark-Dt_07_GB713-processed-gene-60.463	genemark-Dt_07-processed-gene-60.1360	GhM_D07G0077	Ghi_D07G00306	Ghicr24_D07G006500	17v16,	0.586996	0.428831	0.37978	0.272109	0.23639	0.295709	0.448533	0.182275	0.264679	0.249508	0.263503	0.468199	0.173765	0.313102	0.250157	0.172992	0.361443	0.327894	0.262082
Gorai.001G006500.A		0					CPP (TF)		Gohir.A07G005200	Gh_A07G004800	maker-At_07_GB713-augustus-gene-0.264	maker-At_07-augustus-gene-4.871	GhM_A07G0065	Ghi_A07G00281	Ghicr24_A07G004900		0.380062	0.450037	0.321978	0.171465	0.294462	0.453381	0.264734	0.224821	0.230048	0.21634	0.219327	0.167899	0.241851	0.291367	0.329922	0.273699	0.271288	0.404104	0.120326
Gorai.001G006500.D		0					CPP (TF)		Gohir.D07G006900		maker-Dt_07_GB713-augustus-gene-60.106	genemark-Dt_07-processed-gene-60.1237	GhM_D07G0078	Ghi_D07G00311	Ghicr24_D07G006600		0.372134	0.176941	0.311591	0.216835	0.451838	0.465492	0.172282	0.244422	0.300465	0.266491	0.228591	0.128387	0.250993	0.337183	0.2264	0.239299	0.260847	0.298826	0.082846
Gorai.001G006600.A	transient up	2	4	35	2--4--35	yes	CDK-activating kinase 1AT-like		Gohir.A07G005100		genemark-At_07_GB713-processed-gene-0.143	maker-At_07-snap-gene-4.1405	GhM_A07G0064	Ghi_A07G00276	Ghicr24_A07G004800		14.745	11.2823	13.6187	10.0745	12.3664	13.814	12.0495	14.7937	15.2792	15.1101	14.4573	7.36968	9.33183	11.4663	12.0913	10.1213	10.6271	9.45114	6.60477
Gorai.001G006600.D	transient up	2	9	578	2--9--578	yes	CDK-activating kinase 1AT-like		Gohir.D07G007000		genemark-Dt_07_GB713-processed-gene-60.358	maker-Dt_07-snap-gene-60.1441	GhM_D07G0079	Ghi_D07G00316	Ghicr24_D07G006700	13v12,17v16,	12.9328	9.90011	11.0581	7.83751	9.52777	11.4475	9.97182	14.444	13.3793	13.1487	13.0785	5.98109	8.14598	9.96611	9.52767	8.14831	8.44372	8.71206	6.43602
Gorai.001G006700.A	transient up	14	9	15	14--9--15	yes	Phosphorylase superfamily protein-like		Gohir.A07G005000		genemark-At_07_GB713-processed-gene-0.142	genemark-At_07-processed-gene-4.352	GhM_A07G0063	Ghi_A07G00271	Ghicr24_A07G004700		0.443833	0.26868	0.286059	0.573117	2.33595	3.18918	4.87194	7.06635	6.24086	5.09653	2.01266	0.72967	0.699293	0.401471	0.228137	0.270701	0.108707	0.155925	0.086278
Gorai.001G006700.D		0					Phosphorylase superfamily protein-like		Gohir.D07G007100		genemark-Dt_07_GB713-processed-gene-60.357	genemark-Dt_07-processed-gene-60.1235	GhM_D07G0080	Ghi_D07G00321	Ghicr24_D07G006800		0.174077	0.157111	0.031293	0.01744	0.026137	0	0.015747	0.020433	0.0164542	0	0	0.017012	0.202133	0.485377	0.0831204	0.045655	0.016935	0.011138	0.025214
Gorai.001G006800.A		0							Gohir.A07G063550		genemark-At_07_GB713-processed-gene-8.295	genemark-At_07-processed-gene-8.169			Ghicr24_A07G070000	17v16,	16.816	12.906	16.202	15.1511	15.8237	14.5744	17.9653	9.55095	10.3415	7.25789	8.46862	11.2443	9.65081	16.305	10.4643	12.2731	12.9911	16.1494	10.3358
Gorai.001G006800.D		2	3	618	2--3--618	yes			Gohir.D07G007200		augustus_masked-Dt_07_GB713-processed-gene-60.589	genemark-Dt_07-processed-gene-60.1359			Ghicr24_D07G006900		4.38038	3.44755	3.28836	2.93382	3.36573	3.82501	3.98602	2.4782	2.80157	3.21347	2.62642	2.98428	2.04196	3.04285	1.80046	1.77325	2.12568	3.48712	1.51466
Gorai.001G006900.A		3	1	345	3--1--345	yes	RNA polymerase subunit beta-like		Gohir.A04G065470				GhM_A12G1218	Ghi_A04G03636	Ghicr24_A04G073700		0.155394	1.40842	0.162496	0.628934	0.241585	0.198966	0.032067	0.232361	0	0.441995	0.259647	0.202475	0.043524	0.05716	0	0.317812	0.088361	0.287611	0.161379
Gorai.001G006900.D		3	10	105	3--10--105	yes	RNA polymerase subunit beta-like		Gohir.D07G007250			genemark-Dt_07-processed-gene-60.1359					0	0	0	0	0	0	0	0	0	0	0	0	0	0	0	0	0	0.106754	0
Gorai.001G007000.A	transition up	1	7	7	1--7--7	yes	bHLH (TF)		Gohir.A07G004900	Gh_A07G004600	genemark-At_07_GB713-processed-gene-0.141	genemark-At_07-processed-gene-4.351	GhM_A07G0061	Ghi_A07G00266	Ghicr24_A07G004600		1.06427	0.583763	0.756495	0.265276	0.477022	0.903368	0.638708	0.246038	0.337821	0.574265	1.00276	0.414203	0.631247	1.53086	2.067	1.94336	1.46512	3.43812	2.34472
Gorai.001G007000.D	transition up	1	7	7	1--7--7	yes	bHLH (TF)		Gohir.D07G007300		genemark-Dt_07_GB713-processed-gene-60.356	genemark-Dt_07-processed-gene-60.1234	GhM_D07G0081	Ghi_D07G00326,Ghi_D07G00331	Ghicr24_D07G007000		0.69366	0.293178	0.47791	0.27252	0.471526	0.653829	0.571124	0.187126	0.321952	0.368472	0.860258	0.615972	1.17073	2.08096	2.112	1.77242	2.16433	4.15224	2.16145
Gorai.001G007100.A	transition down	2	6	1165	2--6--1165	yes	Pyridine nucleotide-disulphide oxidoreductase family protein-like		Gohir.A07G004800		genemark-At_07_GB713-processed-gene-0.227	maker-At_07-augustus-gene-0.27	GhM_A07G0060	Ghi_A07G00261	Ghicr24_A07G004500		1.20512	1.03273	1.24955	1.17573	1.25218	1.1221	1.08004	0.840076	1.20847	0.858843	1.01125	0.716286	0.615193	0.540704	0.483878	0.612253	0.588377	0.635747	0.457159
Gorai.001G007100.D		0					Pyridine nucleotide-disulphide oxidoreductase family protein-like		Gohir.D07G007400		genemark-Dt_07_GB713-processed-gene-60.461	maker-Dt_07-augustus-gene-60.233	GhM_D07G0082	Ghi_D07G00336	Ghicr24_D07G007100		1.2282	1.56647	1.20382	0.485715	1.02431	1.20362	1.13655	1.00422	1.03648	0.936164	1.30538	0.716092	0.651525	0.789686	0.782157	0.745737	0.851649	1.15284	0.627925
Gorai.001G007200.A		1	4	13	1--4--13	yes	Eukaryotic rpb5 RNA polymerase subunit family protein-like		Gohir.A07G004700		maker-At_07_GB713-augustus-gene-0.260	maker-At_07-augustus-gene-4.867	GhM_A07G0059	Ghi_A07G00256	Ghicr24_A07G004400	23v22,	3.32094	2.30244	3.3158	3.08603	4.14513	5.05808	5.00421	3.23038	3.18128	2.7096	2.98541	2.62652	2.76885	6.87024	4.62066	3.8222	2.67256	6.37329	2.40463
Gorai.001G007200.D		1	4	30	1--4--30	yes	Eukaryotic rpb5 RNA polymerase subunit family protein-like		Gohir.D07G007500		maker-Dt_07_GB713-augustus-gene-60.102		GhM_D07G0083	Ghi_D07G00341	Ghicr24_D07G007200		1.86873	1.3923	2.35752	1.91597	2.81753	2.75939	3.24385	1.87822	1.48007	1.96741	2.03	1.65726	1.851	3.72785	2.19678	2.1491	1.88717	3.80612	2.23118
Gorai.001G007300.A		3	1	1085	3--1--1085	yes			Gohir.A07G004600		maker-At_07_GB713-augustus-gene-0.311	augustus_masked-At_07-processed-gene-0.194	GhM_A07G0058	Ghi_A07G00251	Ghicr24_A07G004300		0	0	0.012622	0	0	0	0	0.029169	0	0	0	0	0	0	0	0	0	0	0
Gorai.001G007300.D	transition up	4	8	17	4--8--17	yes			Gohir.D07G007600		genemark-Dt_07_GB713-processed-gene-60.460	augustus_masked-Dt_07-processed-gene-60.543	GhM_D07G0084	Ghi_D07G00346	Ghicr24_D07G007300		0	0	0	0	0.062765	0.17037	0.173558	0.138646	0.102351	0.152727	0.157422	0.061052	0.352768	0.052492	0.107032	0.050912	0.105035	0.297769	0.047137
Gorai.001G007400.A	transition down	5	2	12	5--2--12	yes	casein kinase I-like 3-like		Gohir.A07G004500		genemark-At_07_GB713-processed-gene-0.225	maker-At_07-augustus-gene-0.25	GhM_A07G0057	Ghi_A07G00246	Ghicr24_A07G004200	13v12,	10.5268	7.5653	9.83727	7.00884	6.5438	6.53949	8.45073	4.31607	4.54054	4.07459	4.9735	4.0162	4.6952	6.44313	6.30319	6.0358	6.25408	7.27691	4.79858
Gorai.001G007400.D	transient down	5	2	12	5--2--12	yes	casein kinase I-like 3-like		Gohir.D07G007700	Gh_D07G008200	genemark-Dt_07_GB713-processed-gene-60.459	genemark-Dt_07-processed-gene-60.1356	GhM_D07G0085	Ghi_D07G00351	Ghicr24_D07G007400	17v16,	1.00073	1.03562	1.08102	0.957135	0.803498	0.75486	1.02197	0.330383	0.385329	0.35625	0.481797	0.880319	1.01985	2.94179	1.70186	1.26589	1.4182	0.957964	0.640001
Gorai.001G007500.A	transition up	1	2	63	1--2--63	yes	S-adenosyl-L-methionine-dependent methyltransferases superfamily protein-like		Gohir.A07G004400		genemark-At_07_GB713-processed-gene-0.139	maker-At_07-snap-gene-4.1401	GhM_A07G0056	Ghi_A07G00241	Ghicr24_A07G004100		3.51822	2.74925	3.14665	2.0582	2.78908	3.34198	2.53864	2.46655	2.7251	2.9352	2.95835	2.05311	2.33028	3.78626	3.56835	3.15974	3.68027	4.2993	3.04209
Gorai.001G007500.D	transition up	1	4	375	1--4--375	yes	S-adenosyl-L-methionine-dependent methyltransferases superfamily protein-like		Gohir.D07G007800		genemark-Dt_07_GB713-processed-gene-60.354	maker-Dt_07-snap-gene-60.1437	GhM_D07G0086	Ghi_D07G00356	Ghicr24_D07G007500		3.22511	1.47856	2.70094	1.6416	2.27122	3.80366	2.83255	2.23693	3.03304	2.9964	3.07802	2.0874	2.87296	4.16102	3.343	3.28153	3.48247	4.49684	2.8663
Gorai.001G007600.A	transition up	1	4	9	1--4--9	yes	protein serine/threonine phosphatases;protein kinases;catalytics;cAMP-dependent protein kinase regulators;ATP binding;protein serine/threonine phosphatases-like		Gohir.A07G004300	Gh_A07G004000	maker-At_07_GB713-augustus-gene-0.309	maker-At_07-augustus-gene-0.24	GhM_A07G0055	Ghi_A07G00236	Ghicr24_A07G004000		2.03551	2.28401	2.5348	1.38545	2.34758	2.56404	2.89599	1.7333	2.07409	1.59189	2.3441	1.66301	2.65981	3.27212	3.47297	3.0922	3.48488	3.18878	2.00675
Gorai.001G007600.D	transition up	1	7	596	1--7--596	yes	protein serine/threonine phosphatases;protein kinases;catalytics;cAMP-dependent protein kinase regulators;ATP binding;protein serine/threonine phosphatases-like		Gohir.D07G007900		genemark-Dt_07_GB713-processed-gene-60.458	maker-Dt_07-augustus-gene-60.230	GhM_D07G0087	Ghi_D07G00361	Ghicr24_D07G007600		0.894169	0.371116	1.17479	0.604462	1.14922	1.34033	1.3524	0.954716	1.11947	1.0167	1.46848	1.05063	1.5206	2.82642	2.21746	2.64091	2.62983	2.49392	1.43001
Gorai.001G007700.A		10	1	16	10--1--16	yes	RING/U-box superfamily protein-like		Gohir.A07G004200		snap_masked-At_07_GB713-processed-gene-0.467	augustus_masked-At_07-processed-gene-4.29	GhM_A07G0054	Ghi_A07G00231	Ghicr24_A07G003900		0	0	0	0	0	0	0	0	0	0	0	0	0	0	0.0231052	0	0	0.153637	0
Gorai.001G007700.D		noD							Gohir.D07G008000				GhM_D07G0088	Ghi_D07G00366	Ghicr24_D07G007700		0	0	0	0	0	0	0	0	0	0	0	0	0	0	0	0	0	0	0
Gorai.001G007800.A		2	1	721	2--1--721	yes	sugar transporter 14-like										0.050736	0.035579	0.080817	0.027043	0.071608	0.298362	0.082727	0.076543	0.0541196	0.029689	0.033514	0.039577	0.046406	0.087197	0.0244709	0.015746	0.022871	0.057267	0
Gorai.001G007800.D		noD							Gohir.D07G008050	Gh_D07G008700,Gh_D07G008600	maker-Dt_07_GB713-augustus-gene-60.158	maker-Dt_07-snap-gene-60.1647	GhM_D07G0089		Ghicr24_D07G007800		0	0	0	0	0	0	0	0	0	0	0.006013	0	0	0	0	0.005372	0	0	0
Gorai.001G007900.A	transition up	1	6	1606	1--6--1606	yes	Exostosin family protein-like		Gohir.A07G007600		maker-At_07_GB713-augustus-gene-0.278	maker-At_07-augustus-gene-4.885	GhM_A07G0090	Ghi_A07G00411	Ghicr24_A07G007400		0.712946	0.87974	0.773293	0.4334	0.807777	0.882631	1.01722	0.781335	0.875372	0.76503	0.922867	0.801113	1.25365	2.44556	1.93493	1.8535	1.84136	2.3664	1.06329
Gorai.001G007900.D	transition up	1	6	22	1--6--22	yes	Exostosin family protein-like		Gohir.D07G008100		maker-Dt_07_GB713-augustus-gene-60.157	maker-Dt_07-augustus-gene-60.228	GhM_D07G0091	Ghi_D07G00376	Ghicr24_D07G007900	17v16,	1.22271	0.791263	1.55704	0.883295	1.46825	1.53106	1.9528	1.92281	1.80913	2.23481	2.4221	2.572	2.33675	4.18214	3.57697	3.80954	3.77135	3.71591	2.5027
Gorai.001G008000.A	transition down	2	2	1269	2--2--1269	yes	alpha/beta-Hydrolases superfamily protein-like		Gohir.A07G007666,Gohir.A07G007732		maker-At_07_GB713-augustus-gene-0.279	maker-At_07-augustus-gene-4.886	GhM_A07G0091	Ghi_A07G00421	Ghicr24_A07G007500		0.201254	0.030836	0.160213	0.131057	0.05785	0.094786	0.062799	0.005411	0	0	0.006575	0.016515	0.008247	0.004213	0.00982855	0.015999	0.019921	0.047083	0
Gorai.001G008000.D	transition down	2					alpha/beta-Hydrolases superfamily protein-like		Gohir.D07G008200		maker-Dt_07_GB713-augustus-gene-60.156	maker-Dt_07-augustus-gene-60.227	GhM_D07G0092	Ghi_D07G00376	Ghicr24_D07G008000	17v16,	2.48815	1.8722	2.29149	1.90094	1.71499	2.33779	1.64227	1.33768	1.56675	0.774344	1.45613	0.401076	0.411572	0.555321	0.478349	0.691413	0.347977	0.62801	0.389961
Gorai.001G008100.A	transition up	1	9	58	1--9--58	yes	ERF (TF)		Gohir.A07G007800		genemark-At_07_GB713-processed-gene-0.170	augustus_masked-At_07-processed-gene-4.59	GhM_A07G0092	Ghi_A07G00426	Ghicr24_A07G007600		0.261343	0.06599	0.204621	0.263563	0.411255	0.52341	0.931755	0.935852	0.851607	0.933966	1.20346	0.672796	0.825423	0.485128	0.557655	0.708113	0.65507	0.538125	0.576444
Gorai.001G008100.D	transition up	1	8	19	1--8--19	yes	ERF (TF)		Gohir.D07G008300				GhM_D07G0093	Ghi_D07G00381	Ghicr24_D07G008100		0.02005	0.041576	0.027018	0.024558	0.044836	0.031516	0.043526	0.110102	0.0938845	0.094732	0.177512	0.13226	0.195784	0.097684	0.188233	0.13358	0.199576	0.356384	0.258182
Gorai.001G008200.A		10	1	16	10--1--16	yes			Gohir.A07G007901		genemark-At_07_GB713-processed-gene-0.171	genemark-At_07-processed-gene-4.384	GhM_A07G0093	Ghi_A07G00431	Ghicr24_A07G007800		0	0	0	0	0	0.009005	0.004131	0.002972	0.0055011	0.00297	0	0.006446	0.013986	0.005983	0	0.005419	0	0.051926	0
Gorai.001G008200.D		3							Gohir.D07G008333		genemark-Dt_07_GB713-processed-gene-60.447	maker-Dt_07-snap-gene-60.1644	GhM_D07G0094	Ghi_D07G00386	Ghicr24_D07G008200		0.005611	0	0	0	0	0	0	0	0	0	0	0	0	0	0	0	0	0	0
Gorai.001G008300.A		3	1	60	3--1--60	yes	Nuclear pore complex protein-like							Ghi_A07G00441			0	0.027923	0.005814	0	0	0	0.012232	0.020247	0	0.036194	0.038239	0	0.02798	0.007714	0	0	0.016023	0	0
Gorai.001G008300.D		3	10	11	3--10--11	yes	Nuclear pore complex protein-like		Gohir.D07G008366				GhM_D07G0097				0	0.010148	0	0	0	0	0	0	0	0	0.008998	0	0.014132	0.007714	0	0	0	0.13392	0
Gorai.001G008400.A		3	1	138	3--1--138	yes	P-loop containing nucleoside triphosphate hydrolases superfamily protein-like			Gh_A07G007800							0	0	0	0.034582	0	0.027042	0	0	0	0	0.007719	0	0	0	0.00800285	0	0	0	0
Gorai.001G008400.D	transition down	2	1	832	2--1--832	yes	P-loop containing nucleoside triphosphate hydrolases superfamily protein-like		Gohir.D07G008399		genemark-Dt_07_GB713-processed-gene-60.444	genemark-Dt_07-processed-gene-60.1340	GhM_D07G0098	Ghi_D07G00396	Ghicr24_D07G008300		0.142008	0.03444	0.236744	0.173561	0.151525	0.097736	0.388595	0.029593	0.104644	0.026899	0.018904	0.007986	0	0	0.0198486	0	0.010919	0	0.019281
Gorai.001G008500.A		0					Tetratricopeptide repeat (TPR)-like superfamily protein-like				snap_masked-At_07_GB713-processed-gene-0.521	augustus_masked-At_07-processed-gene-4.64	GhM_A07G0097	Ghi_A07G00446	Ghicr24_A07G008200		0.345554	0.404992	0.192847	0.027738	0.209977	0.185626	0.244334	0.269634	0.310397	0.179742	0.225196	0.083705	0.260368	0.173062	0.192037	0.221754	0.298533	0.304157	0.347114
Gorai.001G008500.D	transition up	1	6	114	1--6--114	yes	Tetratricopeptide repeat (TPR)-like superfamily protein-like		Gohir.D07G008465		genemark-Dt_07_GB713-processed-gene-60.444	genemark-Dt_07-processed-gene-60.1340	GhM_D07G0100	Ghi_D07G00401	Ghicr24_D07G008400	17v16,	0.529436	0.999416	0.398645	0.299657	0.469173	0.649389	0.49154	0.539093	0.529944	0.404479	0.323286	0.568878	0.7455	0.863235	1.34978	0.757414	0.600341	0.490217	0.637057
Gorai.001G008600.A		3	1	134	3--1--134	yes	Polyketide cyclase/dehydrase and lipid transport superfamily protein-like		Gohir.A07G008100		genemark-At_07_GB713-processed-gene-0.247	augustus_masked-At_07-processed-gene-0.203	GhM_A07G0098	Ghi_A07G00451	Ghicr24_A07G008300		0	0	0	0	0	0	0	0.039419	0.0233297	0	0	0.02683	0.03853	0	0	0	0	0	0
Gorai.001G008600.D	transition up	1	8	19	1--8--19	yes	Polyketide cyclase/dehydrase and lipid transport superfamily protein-like		Gohir.D07G008500				GhM_D07G0099	Ghi_D07G00406	Ghicr24_D07G008500		0	0	0	0	0	0	0.218816	0.635052	0.788315	1.24686	0.782616	0.400303	0.98991	0.535598	0.918986	0.228843	0.38895	0.195009	0.050256
Gorai.001G008700.A	transition up	1	6	6	1--6--6	yes			Gohir.A07G008200		augustus_masked-At_07_GB713-processed-gene-0.370	augustus_masked-At_07-processed-gene-4.65	GhM_A07G0099	Ghi_A07G00456	Ghicr24_A07G008400	13v12,17v16,23v22,	0.24706	0.141178	0.273553	0.095891	0.027911	0.195897	2.29739	0.096077	0.164066	0.114137	0.138125	2.0692	2.94439	10.6051	5.70351	3.70865	3.22979	0.339756	1.82747
Gorai.001G008700.D	transition up	1	6	6	1--6--6	yes			Gohir.D07G008600	Gh_D07G009700	maker-Dt_07_GB713-pred_gff_Mikado_subloci-gene-60.194	maker-Dt_07-pred_gff_Mikado_subloci-gene-60.598	GhM_D07G0101	Ghi_D07G00411	Ghicr24_D07G008600	18v17,23v22,	0.144247	0.017984	0.022888	0.013921	0.012702	0	0.029342	0.008893	0.0164477	0.026611	0.017511	0.159587	1.6319	11.0509	2.06449	5.90141	7.28868	0.39224	1.96093
Gorai.001G008800.A	transition down	2	9	360	2--9--360	yes	RNA-dependent RNA polymerase family protein-like		Gohir.A07G008300		genemark-At_07_GB713-processed-gene-1.87	genemark-At_07-processed-gene-4.394	GhM_A07G0100	Ghi_A07G00461	Ghicr24_A07G008500	17v16,	10.6438	8.96445	11.2059	8.21263	11.2346	8.34871	5.79121	5.16977	5.42183	2.27996	4.13652	0.653357	1.19634	1.31768	1.29272	0.937498	0.800785	0.824439	0.688104
Gorai.001G008800.D	transition down	2	2	1540	2--2--1540	yes	RNA-dependent RNA polymerase family protein-like		Gohir.D07G008700		maker-Dt_07_GB713-augustus-gene-60.151	maker-Dt_07-snap-gene-60.1642	GhM_D07G0102	Ghi_D07G00416	Ghicr24_D07G008900		2.0656	1.76445	2.44146	1.75183	2.23002	2.21016	1.53807	1.42762	1.43739	1.05689	1.55563	0.657076	1.34298	1.47961	1.5063	1.25927	1.20713	1.64463	0.855731
Gorai.001G008900.A	transition up	1	7	42	1--7--42	yes	NADP-malic enzyme 4-like		Gohir.A07G008400		maker-At_07_GB713-augustus-gene-1.381	maker-At_07-snap-gene-4.1424	GhM_A07G0101	Ghi_A07G00461	Ghicr24_A07G008600	23v22,	5.82101	5.36524	5.22648	3.45014	6.36009	6.89943	8.97364	7.40141	6.29495	6.43095	7.95561	3.99874	4.92694	7.21051	6.79582	7.38029	5.50677	10.5458	6.18607
Gorai.001G008900.D	transition down	2	1	247	2--1--247	yes	NADP-malic enzyme 4-like		Gohir.D07G008800		genemark-Dt_07_GB713-processed-gene-60.439	maker-Dt_07-snap-gene-60.1641	GhM_D07G0103		Ghicr24_D07G009000		0.446932	0.304315	0.604169	0.487066	0.652755	0.720085	1.00186	0.368077	0.368497	0.290763	0.449514	0.326008	0.332142	0.209409	0.319636	0.222623	0.229736	0.367324	0.169104
Gorai.001G009000.A	transition down	2	8	8	2--8--8	yes	cation/H+ exchanger 4-like		Gohir.A07G008500		augustus_masked-At_07_GB713-processed-gene-1.264	genemark-At_07-processed-gene-1.88	GhM_A07G0102	Ghi_A07G00466	Ghicr24_A07G008700		0.02164	0.007444	0.063241	0.112293	0.077308	0.057032	0.039795	0.028222	0.00684445	0.038072	0.029325	0.027724	0.005804	0	0	0	0	0	0
Gorai.001G009000.D		3	1	611	3--1--611	yes	cation/H+ exchanger 4-like		Gohir.D07G008900		augustus_masked-Dt_07_GB713-processed-gene-60.512	genemark-Dt_07-processed-gene-60.1211	GhM_D07G0104	Ghi_D07G00421	Ghicr24_D07G009100		0	0	0	0	0	0	0	0	0.0135785	0	0	0	0	0	0.00769495	0	0	0	0
Gorai.001G009100.A	transition up	1	1	14	1--1--14	yes	Phosphoglycerate mutase family protein-like		Gohir.A07G008600		genemark-At_07_GB713-processed-gene-1.152	genemark-At_07-processed-gene-1.90	GhM_A07G0103	Ghi_A07G00471	Ghicr24_A07G008800		0.050384	0.021856	0.068173	0.241165	0.85338	0.11781	0.834519	0.45612	0.765467	0.565681	1.71169	1.64814	1.10111	2.28126	2.86443	2.0166	1.77315	2.59157	6.54308
Gorai.001G009100.D	transition up	1	1	14	1--1--14	yes	Phosphoglycerate mutase family protein-like		Gohir.D07G008950		maker-Dt_07_GB713-augustus-gene-60.99	maker-Dt_07-augustus-gene-60.6	GhM_D07G0105	Ghi_D07G00426	Ghicr24_D07G009200		0.014331	0	0.004765	0	0.219738	0	0.166566	0.037495	0.110651	0.077863	0.232247	0.604091	0.187147	0.277455	2.62488	0.145588	0.202429	0.583658	0.274438
Gorai.001G009200.A		1	1	714	1--1--714	yes	MATE efflux family protein-like		Gohir.A07G008700		augustus_masked-At_07_GB713-processed-gene-1.218	maker-At_07-augustus-gene-4.891	GhM_A07G0104	Ghi_A07G00476	Ghicr24_A07G008900		0.030668	0.031658	0.009353	0	0.02412	0.024533	0.050594	0.064637	0.0483032	0.071273	0.062961	0.057051	0.063232	0.05357	0.0943178	0.080084	0.041402	0.116379	0.064088
Gorai.001G009200.D	transition up	1	7	38	1--7--38	yes	MATE efflux family protein-like		Gohir.D07G009000		maker-Dt_07_GB713-pred_gff_Mikado_subloci-gene-60.183	maker-Dt_07-pred_gff_Mikado_subloci-gene-60.586	GhM_D07G0106	Ghi_D07G00431	Ghicr24_D07G009300		0	0	0.037052	0.01634	0	0	0.022977	0.01255	0.0193748	0	0	0.085496	0.396775	3.18539	0.560044	8.072	7.95782	7.93998	3.473
Gorai.001G009300.A		1	9	15	1--9--15	yes	IQ-domain 26-like		Gohir.A07G008800		genemark-At_07_GB713-processed-gene-1.91	maker-At_07-snap-gene-4.1425	GhM_A07G0106	Ghi_A07G00481	Ghicr24_A07G009100		1.03646	0.49675	1.64394	0.600755	3.96378	6.26279	18.8916	20.7407	22.6324	22.2739	23.1288	11.1106	15.1443	24.1835	11.5654	24.7652	26.1294	18.9913	11.9801
Gorai.001G009300.D	transition up	1	9	439	1--9--439	yes	IQ-domain 26-like		Gohir.D07G009100		genemark-Dt_07_GB713-processed-gene-60.436	maker-Dt_07-snap-gene-60.1640	GhM_D07G0108	Ghi_D07G00436	Ghicr24_D07G009400	10v9,	1.39486	1.32543	1.08	0.359465	3.02909	4.73511	16.7288	16.7366	15.6885	11.9898	17.7105	7.27173	13.9792	59.1059	20.008	37.7945	46.5169	24.8141	17.7626
Gorai.001G009400.A		2					Pectin lyase-like superfamily protein-like		Gohir.A07G008900		maker-At_07_GB713-augustus-gene-1.419	maker-At_07-augustus-gene-1.216	GhM_A07G0108	Ghi_A07G00486	Ghicr24_A07G009200		2.80614	1.80734	3.68422	2.85792	3.7748	6.7558	2.33495	2.68309	2.89102	4.66559	2.92803	2.77729	2.45199	1.70909	2.5875	1.65062	2.91888	2.94999	0.880461
Gorai.001G009400.D		2	9	25	2--9--25	yes	Pectin lyase-like superfamily protein-like		Gohir.D07G009200		augustus_masked-Dt_07_GB713-processed-gene-60.510	genemark-Dt_07-processed-gene-60.1207	GhM_D07G0109	Ghi_D07G00441	Ghicr24_D07G009500		2.59586	1.07558	2.66824	1.51324	2.08592	4.00592	1.20583	1.12926	0.73214	0.639886	1.25863	0.277153	0.51256	1.25442	0.316671	1.04793	1.25602	2.96087	0.631685
Gorai.001G009500.A	transition up	1	3	3	1--3--3	yes			Gohir.A07G009000		snap_masked-At_07_GB713-processed-gene-1.71	augustus_masked-At_07-processed-gene-1.2	GhM_A07G0109	Ghi_A07G00491	Ghicr24_A07G009300	17v16,	217.379	239.764	270.792	329.511	360.235	442.394	466.522	497.086	510.284	412.212	371.286	525.267	375.454	294.339	437.442	316.638	350.353	292.509	245.93
Gorai.001G009500.D	transient up	1	3	3	1--3--3	yes			Gohir.D07G009300					Ghi_D07G00446	Ghicr24_D07G009600	17v16,19v18,	172.892	149.331	191.466	197.369	197.624	207.306	252.903	248.08	267.8	244.86	201.902	363.437	240.047	168.885	273.264	201.569	219.5	183.783	161.344
Gorai.001G009600.A		16	1	16	16--1--16	yes	oxidative stress 3-like		Gohir.A07G009100		genemark-At_07_GB713-processed-gene-1.156	maker-At_07-augustus-gene-1.217	GhM_A07G0110	Ghi_A07G00496	Ghicr24_A07G009400		0.086967	0.068195	0.557996	0.116006	0.020317	0.179475	0.069384	0.014748	0	0.093023	0.020066	0.238265	1.1152	0.043859	0.87647	0.200911	0.196789	0.797703	0
Gorai.001G009600.D	transition up	16	1	16	16--1--16	yes	oxidative stress 3-like		Gohir.D07G009400		maker-Dt_07_GB713-augustus-gene-60.97	maker-Dt_07-augustus-gene-60.4	GhM_D07G0111	Ghi_D07G00451	Ghicr24_D07G009700		0	0	0.085844	0	0	0.044869	0.044962	0	0	0.023256	0.070386	0.238265	0.94792	0.083585	0.507227	0.329401	0.367161	1.48316	0.050226
Gorai.001G009700.A	transition up	1	9	25	1--9--25	yes	MAP kinase kinase 6-like		Gohir.A07G009200		maker-At_07_GB713-augustus-gene-1.421	genemark-At_07-processed-gene-1.95	GhM_A07G0111	Ghi_A07G00501	Ghicr24_A07G009500		0.031167	0.018094	0.072736	0.049042	0.178971	0.182275	0.558018	1.20104	1.56174	1.52795	2.169	0.720709	1.18783	1.53187	3.66372	1.94383	3.24239	1.38482	0.702777
Gorai.001G009700.D		1	1	16	1--1--16	yes	MAP kinase kinase 6-like		Gohir.D07G009500		genemark-Dt_07_GB713-processed-gene-60.329	genemark-Dt_07-processed-gene-60.1205	GhM_D07G0112	Ghi_D07G00456	Ghicr24_D07G009800		0	0	0	0	0	0	0	0	0.0145005	0	0.046275	0	0.014492	0	0.0454169	0	0.103264	0.127289	0.036218
Gorai.001G009800.A	transition down	2	9	29	2--9--29	yes			Gohir.A07G009300		maker-At_07_GB713-augustus-gene-1.384	maker-At_07-augustus-gene-4.893	GhM_A07G0112	Ghi_A07G00506	Ghicr24_A07G009600	19v18,23v22,	34.9096	34.9909	32.0452	19.832	23.8678	24.4101	21.4241	22.9244	22.7764	14.904	20.1067	6.91372	9.37011	5.04032	5.40498	3.58616	4.57792	1.21447	1.66369
Gorai.001G009800.D	transition down	2	9	29	2--9--29	yes			Gohir.D07G009600		genemark-Dt_07_GB713-processed-gene-59.163	maker-Dt_07-snap-gene-60.1639	GhM_D07G0113	Ghi_D07G00461	Ghicr24_D07G009900	17v16,19v18,	20.3455	28.0662	20.8079	14.9046	15.6739	16.7945	12.3053	12.2871	10.3933	6.11616	9.50564	2.09292	3.24394	0.876824	1.28985	0.522684	0.842446	0.96683	0.36772
Gorai.001G009900.A	transition down	2	9	29	2--9--29	yes	C3H (TF)		Gohir.A07G009400		genemark-At_07_GB713-processed-gene-1.95	augustus_masked-At_07-processed-gene-4.71	GhM_A07G0114	Ghi_A07G00516	Ghicr24_A07G009700	17v16,19v18,23v22,	73.5913	70.8881	68.6121	52.2821	57.3341	64.1212	71.3474	39.4924	41.2512	19.8563	30.2229	4.85552	9.56538	5.16219	6.8921	6.02353	5.2009	10.6967	5.08082
Gorai.001G009900.D	transient down	2	6	6	2--6--6	yes	C3H (TF)		Gohir.D07G009700	Gh_D07G011100	genemark-Dt_07_GB713-processed-gene-59.162	maker-Dt_07-augustus-gene-60.218	GhM_D07G0114	Ghi_D07G00466	Ghicr24_D07G010000	17v16,23v22,	5.75289	6.15803	8.27045	2.84408	5.83684	8.82722	11.2317	7.19467	4.95625	2.20126	5.49402	0.568815	1.20095	1.99241	1.98553	1.29644	2.35931	8.99468	3.75497
Gorai.001G010000.A		3	1	16	3--1--16	yes	MYB (TF)		Gohir.A07G009450	Gh_A07G009600	genemark-At_07_GB713-processed-gene-1.98	genemark-At_07-processed-gene-4.408	GhM_A07G0115	Ghi_A07G00521	Ghicr24_A07G009800		0	0	0	0	0.012028	0	0	0	0	0.00875	0	0	0	0	0.0741155	0	0	0.010948	0.029767
Gorai.001G010000.D		10	7	38	10--7--38	yes	MYB (TF)		Gohir.D07G009750	Gh_D07G011200	genemark-Dt_07_GB713-processed-gene-59.161	genemark-Dt_07-processed-gene-60.1327	GhM_D07G0115	Ghi_D07G00471	Ghicr24_D07G010100		0	0	0	0	0	0	0	0	0	0	0	0	0	0.025934	0	0.051169	0	0.142629	0.095584
Gorai.001G010100.A	transition down	2	9	747	2--9--747	yes	tRNA/rRNA methyltransferase (SpoU) family protein-like		Gohir.A07G009500	Gh_A07G009800	genemark-At_07_GB713-processed-gene-1.99	augustus_masked-At_07-processed-gene-4.73	GhM_A07G0116	Ghi_A07G00526	Ghicr24_A07G009900		8.47591	4.68812	5.52099	3.14356	2.40997	2.72193	1.52153	1.56136	1.48784	0.786492	1.2228	0.651973	0.911564	0.868806	1.35542	1.11584	1.12149	1.49746	1.07435
Gorai.001G010100.D		3					tRNA/rRNA methyltransferase (SpoU) family protein-like		Gohir.D07G009800	Gh_D07G011400	maker-Dt_07_GB713-pred_gff_Mikado_subloci-gene-59.269	maker-Dt_07-pred_gff_Mikado_subloci-gene-60.575	GhM_D07G0116	Ghi_D07G00476	Ghicr24_D07G010200		2.62642	2.19875	1.70713	1.10289	1.41231	1.60175	1.2139	1.21286	0.938406	0.985316	1.17079	0.793753	1.13863	1.09774	1.13826	1.14485	1.31273	1.56212	0.979636
Gorai.001G010200.A		4	8	17	4--8--17	yes	Mnd1 family protein-like		Gohir.A07G009600				GhM_A07G0119	Ghi_A07G00531	Ghicr24_A07G010000		0.698735	1.0624	0.679428	0.336922	0.831863	1.31817	0.870258	0.873262	0.613848	0.918798	0.674723	0.376899	0.994952	0.639416	0.591562	0.263436	0.411952	0.637802	0.212672
Gorai.001G010200.D		4	8	17	4--8--17	yes	Mnd1 family protein-like		Gohir.D07G009900			maker-Dt_07-snap-gene-60.1635	GhM_D07G0118	Ghi_D07G00481	Ghicr24_D07G010400		0.979536	1.21516	1.18275	0.652811	0.741256	1.28627	0.705702	1.02313	0.624235	1.04549	1.13943	0.407774	0.95841	0.985567	0.673123	0.634757	0.900038	1.58127	0.216642
Gorai.001G010300.A	transient up	8	3	3	8--3--3	yes	SNF7 family protein-like		Gohir.A07G009700	Gh_A07G010100	genemark-At_07_GB713-processed-gene-1.161	genemark-At_07-processed-gene-1.99	GhM_A07G0120	Ghi_A07G00536	Ghicr24_A07G010100	17v16,	28.7873	19.6485	25.2045	20.4409	19.2507	19.7114	19.9921	20.8104	21.7959	22.7475	18.5809	21.3203	17.7803	21.0973	17.7992	15.6517	17.3627	18.6188	16.7156
Gorai.001G010300.D	transient up	1	3	3	1--3--3	yes	SNF7 family protein-like		Gohir.D07G010000	Gh_D07G011700		maker-Dt_07-snap-gene-60.1431	GhM_D07G0119	Ghi_D07G00486	Ghicr24_D07G010500	17v16,	30.5779	24.318	28.3712	21.2523	20.2986	21.6369	20.9583	25.9314	25.5737	30.0824	22.676	29.8291	23.93	30.0424	26.5211	24.9418	29.0161	29.1282	23.0784
Gorai.001G010400.A		2	5	5	2--5--5	yes			Gohir.A07G009750		augustus_masked-At_07_GB713-processed-gene-1.226	augustus_masked-At_07-processed-gene-4.76	GhM_A07G0121	Ghi_A07G00541	Ghicr24_A07G010200		0.06482	0.360037	0.276932	0.203452	0.237619	0	0	0	0	0	0	0	0	0	0.0659285	0	0.044613	0	0
Gorai.001G010400.D		2	5	5	2--5--5	yes			Gohir.D07G010050				GhM_D07G0121	Ghi_D07G00491	Ghicr24_D07G010600		0.311769	0.360037	1.2835	0.108135	0.675883	0.354433	0	0	0	0	0	0	0	0	0	0	0	0	0
Gorai.001G010500.A	transition down	2					Regulator of Vps4 activity in the MVB pathway protein-like		Gohir.A07G009800		maker-At_07_GB713-augustus-gene-1.424	maker-At_07-augustus-gene-1.220	GhM_A07G0122	Ghi_A07G00546	Ghicr24_A07G010300	17v16,	3.87799	3.092	2.6972	1.20086	1.60078	1.61517	1.13227	1.08354	0.909235	0.332908	0.849261	0.211878	0.398199	0.559953	0.504112	0.47565	0.497976	0.471735	0.223635
Gorai.001G010500.D	transition down	2					Regulator of Vps4 activity in the MVB pathway protein-like		Gohir.D07G010100		genemark-Dt_07_GB713-processed-gene-59.101	genemark-Dt_07-processed-gene-60.1137	GhM_D07G0120	Ghi_D07G00496	Ghicr24_D07G010700		3.15557	1.47472	2.09752	1.12326	1.13924	1.13305	1.17241	0.95422	0.830371	0.484035	0.688135	0.21153	0.294143	0.415149	0.396886	0.348144	0.277639	0.231505	0.182692
Gorai.001G010600.A		8	3	3	8--3--3	yes	Mitochondrial ATP synthase subunit G protein-like		Gohir.A07G009900		augustus_masked-At_07_GB713-processed-gene-1.271	maker-At_07-snap-gene-1.55	GhM_A07G0123	Ghi_A07G00551	Ghicr24_A07G010400		63.9427	43.4004	56.8682	52.1313	39.4846	38.6293	38.1135	57.4009	55.0404	56.852	51.293	44.3789	35.8209	40.2541	44.4094	39.2428	42.351	37.4684	31.6741
Gorai.001G010600.D		8	3	3	8--3--3	yes	Mitochondrial ATP synthase subunit G protein-like		Gohir.D07G010200	Gh_D07G011800	maker-Dt_07_GB713-augustus-gene-59.415	maker-Dt_07-augustus-gene-60.0	GhM_D07G0122	Ghi_D07G00501	Ghicr24_D07G010800		44.3403	32.2271	38.1486	32.5842	26.653	26.861	23.879	34.955	31.1271	37.0737	36.3043	26.9344	26.0497	24.0542	28.8114	26.6534	25.3099	23.7935	21.0806
Gorai.001G010700.A									Gohir.A07G010000		maker-At_07_GB713-augustus-gene-1.426	genemark-At_07-processed-gene-1.102	GhM_A07G0124	Ghi_A07G00556	Ghicr24_A07G010500		0	0	0	0	0	0	0	0	0	0	0	0	0	0	0	0	0	0	0
Gorai.001G010700.D									Gohir.D07G010300		genemark-Dt_07_GB713-processed-gene-59.99	genemark-Dt_07-processed-gene-59.229	GhM_D07G0123	Ghi_D07G00506	Ghicr24_D07G010900		0	0	0	0	0	0	0	0	0	0	0	0	0	0	0	0	0	0	0
Gorai.001G010800.A	transient up	2	3	18	2--3--18	yes			Gohir.A07G010100		augustus_masked-At_07_GB713-processed-gene-1.273	maker-At_07-snap-gene-1.57	GhM_A07G0125	Ghi_A07G00561	Ghicr24_A07G010600	18v17,	28.9454	21.8448	24.2193	14.9671	15.7921	20.3487	17.1503	21.5093	22.943	33.7252	21.9906	20.2794	13.749	16.0518	18.1881	15.3108	19.3979	14.5407	12.4919
Gorai.001G010800.D	transient up	8	3	25	8--3--25	yes			Gohir.D07G010400		genemark-Dt_07_GB713-processed-gene-59.98	maker-Dt_07-snap-gene-59.48	GhM_D07G0124	Ghi_D07G00511	Ghicr24_D07G011000	17v16,18v17,23v22,	64.4527	44.6075	53.0207	35.8859	37.1059	42.3652	38.2451	46.9212	52.0671	68.5618	48.1776	55.2698	34.3596	35.6387	45.1594	33.7649	46.1019	30.6941	27.0894
Gorai.001G010900.A	transition down	2							Gohir.A07G010200		maker-At_07_GB713-augustus-gene-1.387	maker-At_07-augustus-gene-4.896	GhM_A07G0126	Ghi_A07G00566	Ghicr24_A07G010700	17v16,	6.06451	5.24463	4.32922	2.91506	3.672	4.94967	4.21595	3.46054	3.67108	4.02645	4.23313	1.6983	2.28155	2.88887	3.40865	2.54791	2.97181	4.2615	2.42308
Gorai.001G010900.D	transition down	2							Gohir.D07G010500		maker-Dt_07_GB713-augustus-gene-59.453	maker-Dt_07-augustus-gene-60.214	GhM_D07G0125	Ghi_D07G00516	Ghicr24_D07G011100		5.51362	3.89687	3.794	2.31538	3.11179	3.49583	3.04779	2.67918	3.08839	2.5382	2.70518	1.36311	1.69679	1.6366	2.23506	1.41676	1.52507	2.30616	1.29446
Gorai.001G011000.A		3	8	17	3--8--17	yes	N-MYC downregulated-like 1-like		Gohir.A07G010300		maker-At_07_GB713-augustus-gene-1.388	maker-At_07-augustus-gene-4.897	GhM_A07G0127	Ghi_A07G00571		17v16,	5.79903	4.91474	5.0144	3.36183	3.77754	3.96166	4.1366	3.0448	3.17406	2.79373	3.49099	3.72631	2.97672	5.27665	3.18529	4.57759	4.98879	3.9326	3.89969
Gorai.001G011000.D	transition up	1	8	17	1--8--17	yes	N-MYC downregulated-like 1-like		Gohir.D07G010600		genemark-Dt_07_GB713-processed-gene-59.154	genemark-Dt_07-processed-gene-60.1199	GhM_D07G0126	Ghi_D07G00521	Ghicr24_D07G011200	17v16,	2.79548	1.62757	2.19014	1.53691	2.18518	2.66098	3.06055	1.73457	2.28139	1.78301	2.53015	2.73419	2.1322	3.49027	2.64988	3.30945	3.32503	4.02371	2.75346
Gorai.001G011100.A	transient up	4	8	17	4--8--17	yes	ACC oxidase 1-like		Gohir.A07G010400		genemark-At_07_GB713-processed-gene-1.105	augustus_masked-At_07-processed-gene-4.79	GhM_A07G0128	Ghi_A07G00576		19v18,	0.526492	0.91943	0.628158	0.356114	3.43586	6.24629	13.0728	35.0619	29.0603	33.4798	25.6389	5.38799	17.4354	6.19883	4.97792	2.59384	2.91107	2.07155	1.51337
Gorai.001G011100.D	transient up	4	8	19	4--8--19	yes	ACC oxidase 1-like		Gohir.D07G010700		genemark-Dt_07_GB713-processed-gene-59.153	genemark-Dt_07-processed-gene-60.1198	GhM_D07G0127	Ghi_D07G00526	Ghicr24_D07G011200	10v9,19v18,	0.099336	0.063005	0.089604	0.043799	4.39096	11.4998	21.6815	65.1845	65.7157	96.2029	69.8169	14.3359	66.9714	13.4442	21.9645	8.52707	12.986	2.96301	1.84309
Gorai.001G011200.A	transition down	2	2	395	2--2--395	yes	tetraspanin2-like		Gohir.A07G010500		genemark-At_07_GB713-processed-gene-1.106	augustus_masked-At_07-processed-gene-4.80	GhM_A07G0129	Ghi_A07G00581	Ghicr24_A07G010800	23v22,	0.843189	0.611147	0.711487	0.639207	0.922858	1.34825	0.707734	0.55072	0.421687	0.543659	0.451745	0.067257	0.306589	0.276992	0.261109	0.086676	0.085192	0.579344	0.385851
Gorai.001G011200.D		6	1	16	6--1--16	yes	tetraspanin2-like		Gohir.D07G010800		maker-Dt_07_GB713-augustus-gene-59.450	maker-Dt_07-snap-gene-60.1631	GhM_D07G0128	Ghi_D07G00531	Ghicr24_D07G011300		0.165942	0.037095	0.194638	0.050396	0.011659	0	0.01561	0	0.0300696	0.025734	0.044455	0	0.055927	0.016523	0.306696	0.029394	0.039761	0.635834	0.029681
Gorai.001G011300.A		0					Transducin family protein / WD-40 repeat family protein-like		Gohir.A07G010600		maker-At_07_GB713-augustus-gene-1.428	maker-At_07-snap-gene-1.58	GhM_A07G0130	Ghi_A07G00586	Ghicr24_A07G010900		7.43287	6.23638	5.29765	3.86244	5.76982	6.47817	5.62906	5.38646	5.77731	5.05045	6.20598	3.1472	4.01018	4.36512	5.69461	4.76664	4.22176	5.50909	4.43612
Gorai.001G011300.D		2	3	509	2--3--509	yes	Transducin family protein / WD-40 repeat family protein-like		Gohir.D07G010900		maker-Dt_07_GB713-augustus-gene-59.412	maker-Dt_07-snap-gene-59.47	GhM_D07G0129	Ghi_D07G00536	Ghicr24_D07G011400		11.1477	11.3659	9.02311	6.80467	9.18103	10.4042	9.73101	9.21572	9.27806	6.75563	9.73688	4.67345	6.15977	6.22474	8.77435	6.82198	6.79924	9.53371	5.51773
Gorai.001G011400.A		10							Gohir.A07G010700		augustus_masked-At_07_GB713-processed-gene-1.275	maker-At_07-snap-gene-1.59	GhM_A07G0131	Ghi_A07G00591	Ghicr24_A07G011000		0.039228	0.014055	0.030787	0.109175	0.047006	0.05473	0.053782	0	0	0.006949	0.018888	0.09885	0	0	0.0587625	0.048771	0	0.316388	0
Gorai.001G011400.D		1							Gohir.D07G011000	Gh_D07G012600	maker-Dt_07_GB713-augustus-gene-59.411	maker-Dt_07-snap-gene-59.46	GhM_D07G0130		Ghicr24_D07G011500		0.174037	0.02811	0.170397	0.090491	0.181926	0.097914	0.120933	0.046643	0.0256146	0.060846	0.154158	0.103459	0.169454	0.037384	0.22995	0.204032	0.133066	0.304667	0.07577
Gorai.001G011500.A	transition down	2	3	3	2--3--3	yes			Gohir.A07G010800			maker-At_07-snap-gene-1.59	GhM_A07G0132	Ghi_A07G00596	Ghicr24_A07G011100		3.61389	3.48259	2.6588	1.57216	1.9834	1.97902	1.95942	1.86142	1.70637	2.68494	2.17995	1.72536	1.20528	1.27398	2.11054	1.12123	1.037	1.05311	1.42144
Gorai.001G011500.D	transition down	2							Gohir.D07G011100			maker-Dt_07-snap-gene-59.46	GhM_D07G0131	Ghi_D07G00541	Ghicr24_D07G011600		1.71233	2.7753	1.75902	1.29302	1.77297	2.65833	1.7033	1.46202	1.63624	2.28236	1.77796	0.690849	0.920222	0.968363	1.17306	1.13325	0.704174	1.09053	0.888909
Gorai.001G011600.A	transition up	1	6	4	1--6--4	yes	beta-galactosidase 12-like		Gohir.A07G010900		genemark-At_07_GB713-processed-gene-1.107	genemark-At_07-processed-gene-4.418	GhM_A07G0133	Ghi_A07G00601	Ghicr24_A07G011200	17v16,	9.08948	8.22044	10.1821	7.31925	5.8135	8.08885	7.71856	11.3022	13.024	30.2609	13.3747	26.2633	29.7318	29.4117	43.1351	41.7286	43.1901	33.9009	17.0445
Gorai.001G011600.D	transition up	1	1	38	1--1--38	yes	beta-galactosidase 12-like		Gohir.D07G011125		maker-Dt_07_GB713-augustus-gene-59.449	maker-Dt_07-augustus-gene-60.210	GhM_D07G0132	Ghi_D07G00546	Ghicr24_D07G011700		0.081846	0.033765	0.094757	0.071479	0.104695	0.079904	0.325432	0.120686	0.183947	0.131275	0.152157	0.111224	0.182435	0.677597	0.371048	0.867222	0.97171	3.09114	1.2367
Gorai.001G011700.A	transition up	1	4	4	1--4--4	yes			Gohir.A07G011000		maker-At_07_GB713-augustus-gene-1.431	maker-At_07-snap-gene-1.60	GhM_A07G0134	Ghi_A07G00606	Ghicr24_A07G011300	17v16,	1.32392	1.40556	1.07029	0.699436	0.640088	0.938946	0.924085	1.1495	0.930415	2.26775	1.05694	2.06539	1.44832	1.71329	2.75951	2.40566	2.37651	2.33939	1.68665
Gorai.001G011700.D		2							Gohir.D07G011150		maker-Dt_07_GB713-augustus-gene-59.409	maker-Dt_07-augustus-gene-59.90	GhM_D07G0133	Ghi_D07G00551	Ghicr24_D07G011800		1.36504	1.15694	0.934357	0.644676	0.660871	0.700182	0.720018	0.48672	0.473467	0.471004	0.721123	0.420962	0.620819	0.65613	0.738514	0.738793	0.841796	0.578428	0.614584
Gorai.001G011800.A	transition down	2	2	879	2--2--879	yes	polyamine oxidase 5-like		Gohir.A07G011100		augustus_masked-At_07_GB713-processed-gene-1.278	augustus_masked-At_07-processed-gene-1.13	GhM_A07G0135	Ghi_A07G00611	Ghicr24_A07G011400		0.339616	0.074874	0.220861	0.236559	0.316738	0.151594	0.303548	0.106886	0.212294	0.10218	0.108699	0.03486	0.031648	0.037236	0.092673	0	0.008985	0.032031	0.053658
Gorai.001G011800.D	transition up	10	1	16	10--1--16	yes	polyamine oxidase 5-like		Gohir.D07G011175		maker-Dt_07_GB713-pred_gff_Mikado_subloci-gene-59.255	maker-Dt_07-pred_gff_Mikado_subloci-gene-59.136	GhM_D07G0134	Ghi_D07G00556	Ghicr24_D07G011900	23v22,	0.026821	0.050263	0.073828	0.033815	0.030773	0.009551	0.081534	0.022995	0.0787401	0.014792	0.030167	0.01074	0.023423	0	1.44322	0.02871	0	1.73611	0.060697
Gorai.001G011900.A		4	8	17	4--8--17	yes			Gohir.A07G011300		genemark-At_07_GB713-processed-gene-1.170	augustus_masked-At_07-processed-gene-1.14	GhM_A07G0137	Ghi_A07G00621	Ghicr24_A07G011600		1.04821	0.390389	0.683042	0.191804	0.484586	0.272597	0.381853	0.54011	0.554286	0.564857	0.244391	0.251042	0.828253	0.609093	0.333836	0.406549	0.383338	0.539818	0.251184
Gorai.001G011900.D		4	8	17	4--8--17	yes			Gohir.D07G011200		maker-Dt_07_GB713-pred_gff_Mikado_subloci-gene-59.254	maker-Dt_07-pred_gff_Mikado_subloci-gene-59.135	GhM_D07G0135	Ghi_D07G00561	Ghicr24_D07G012000		0.537402	0.165244	0.362726	0.329151	0.563814	0.455977	0.782471	1.21919	1.04342	1.04945	1.00052	0.509647	1.53236	1.41771	0.490076	0.389914	0.559738	0.885095	0.277777
Gorai.001G012000.A	transition down	2	7	99	2--7--99	yes	Protein kinase superfamily protein-like		Gohir.A07G011500		genemark-At_07_GB713-processed-gene-1.172	maker-At_07-augustus-gene-1.229	GhM_A07G0139	Ghi_A07G00631	Ghicr24_A07G011800		4.51447	5.5589	4.05782	2.1405	3.18524	4.50608	2.54584	1.59867	1.41294	1.58264	2.39894	1.02164	1.73506	1.86716	1.92428	2.29851	2.1702	3.0878	1.29275
Gorai.001G012000.D	transition up	1	4	4	1--4--4	yes	Protein kinase superfamily protein-like		Gohir.D07G011300		genemark-Dt_07_GB713-processed-gene-59.90	genemark-Dt_07-processed-gene-59.216	GhM_D07G0137	Ghi_D07G00566	Ghicr24_D07G012200		2.59763	3.4119	2.15306	1.26623	1.97925	2.56764	1.69851	1.13523	1.23604	1.32148	1.95328	1.17513	2.52616	3.90324	3.69143	3.0732	2.85509	2.26552	1.34251
Gorai.001G012100.A	transition up	1	4	20	1--4--20	yes			Gohir.A07G011600		genemark-At_07_GB713-processed-gene-1.109	augustus_masked-At_07-processed-gene-4.84	GhM_A07G0140	Ghi_A07G00636	Ghicr24_A07G011900		1.42731	1.33039	1.94672	0.786156	1.64024	2.34107	5.64054	2.40141	4.97771	4.79655	6.39121	3.92307	4.1458	8.08546	9.84486	9.79557	11.006	10.2926	6.55954
Gorai.001G012100.D	transition up	1	6	6	1--6--6	yes			Gohir.D07G011400		maker-Dt_07_GB713-pred_gff_Mikado_subloci-gene-59.252	maker-Dt_07-pred_gff_Mikado_subloci-gene-60.765	GhM_D07G0139	Ghi_D07G00571	Ghicr24_D07G012300		0.626445	0.698186	1.00339	0.478602	1.12023	1.82797	1.50046	1.41246	2.78694	3.42199	4.23105	4.12734	6.37758	8.98717	13.2826	6.49746	8.04957	3.37524	4.61965
Gorai.001G012200.A	transition up	1	3	3	1--3--3	yes	Translation initiation factor SUI1 family protein-like		Gohir.A07G011700		maker-At_07_GB713-augustus-gene-1.393	maker-At_07-augustus-gene-4.902	GhM_A07G0141	Ghi_A07G00641	Ghicr24_A07G012000		16.3837	8.77981	13.6594	10.1648	11.7064	12.7497	11.6789	13.8115	14.55	15.2128	15.5547	10.9641	13.8383	15.1891	13.0464	13.2222	15.464	14.0173	9.28502
Gorai.001G012200.D		1	3	3	1--3--3	yes	Translation initiation factor SUI1 family protein-like		Gohir.D07G011500		genemark-Dt_07_GB713-processed-gene-59.148	genemark-Dt_07-processed-gene-60.1190	GhM_D07G0140	Ghi_D07G00576	Ghicr24_D07G012400		25.6272	21.978	21.5667	17.4438	19.0618	20.0843	19.9957	23.1523	25.0281	24.331	22.6824	18.523	21.5091	24.3736	21.8044	19.9377	22.0826	20.6641	17.7276
Gorai.001G012300.A		3	1	68	3--1--68	yes	cytokinin oxidase 3-like		Gohir.A07G011800		maker-At_07_GB713-augustus-gene-1.394	genemark-At_07-processed-gene-4.422	GhM_A07G0142	Ghi_A07G00646	Ghicr24_A07G012100		0.021925	0.011138	0.024486	0	0.007556	0	0	0	0	0	0.018343	0	0.008858	0.011148	0	0	0	0	0
Gorai.001G012300.D		3					cytokinin oxidase 3-like		Gohir.D07G011600		genemark-Dt_07_GB713-processed-gene-59.146	genemark-Dt_07-processed-gene-60.1188	GhM_D07G0142	Ghi_D07G00581	Ghicr24_D07G012500		0	0	0.002429	0	0	0.008747	0	0	0	0	0	0	0	0	0	0	0.040226	0.03176	0
Gorai.001G012400.A		0	1	11	0--1--11	yes	bHLH (TF)		Gohir.A07G011900		maker-At_07_GB713-augustus-gene-1.395	genemark-At_07-processed-gene-4.423	GhM_A07G0143	Ghi_A07G00651	Ghicr24_A07G012200		0.176546	0.060101	0.1391	0.044207	0.15684	0.038414	0.054417	0.023	0.0656136	0.067093	0.083845	0.006806	0.01525	0.028379	0.104888	0.089347	0.054304	0.495491	0.049296
Gorai.001G012400.D	transition up	1	1	320	1--1--320	yes	bHLH (TF)		Gohir.D07G011700		augustus_masked-Dt_07_GB713-processed-gene-59.552	augustus_masked-Dt_07-processed-gene-60.443	GhM_D07G0143	Ghi_D07G00586	Ghicr24_D07G012600		0.013774	0	0.031837	0.079048	0.01971	0.046097	0.061798	0.044562	0.014971	0.022189	0.036186	0.034729	0.055458	0.105439	0.0738992	0.106605	0.139063	0.19884	0.052756
Gorai.001G012500.A		2	4	459	2--4--459	yes	nucleosome assembly protein 1;3-like		Gohir.A07G012000	Gh_A07G012400	maker-At_07_GB713-augustus-gene-1.434	maker-At_07-snap-gene-1.63	GhM_A07G0144	Ghi_A07G00656	Ghicr24_A07G012300		12.3963	7.84262	11.297	6.52448	7.61148	9.91193	9.09862	7.75983	7.94879	7.01407	7.48776	5.5044	6.31172	7.53884	6.27867	7.21573	7.54911	9.08026	5.28946
Gorai.001G012500.D		2	4	9	2--4--9	yes	nucleosome assembly protein 1;3-like		Gohir.D07G011800		maker-Dt_07_GB713-augustus-gene-59.406	maker-Dt_07-snap-gene-59.42	GhM_D07G0144	Ghi_D07G00591	Ghicr24_D07G012700		20.6109	14.9271	17.9415	11.3122	12.6498	17.6824	14.9775	13.3641	14.5889	12.7228	14.015	9.29256	11.6203	14.5925	12.1443	11.0564	14.2823	15.1444	9.54537
Gorai.001G012600.A		1	1	32	1--1--32	yes	one helix protein-like		Gohir.A07G012100		maker-At_07_GB713-augustus-gene-1.435	maker-At_07-augustus-gene-1.231	GhM_A07G0145	Ghi_A07G00661	Ghicr24_A07G012400		0.018226	0	0.020222	0	0.043977	0	0.067966	0	0	0	0.065313	0	0	0.051888	0.0386594	0.122658	0.078833	0.130163	0.272385
Gorai.001G012600.D	transition up	1	1	16	1--1--16	yes	one helix protein-like		Gohir.D07G011900		genemark-Dt_07_GB713-processed-gene-59.87	genemark-Dt_07-processed-gene-59.214	GhM_D07G0145	Ghi_D07G00596	Ghicr24_D07G012800		0.064025	0	0.056948	0.059575	0.0487	0.126108	0.022655	0	0.050573	0.085098	0.028074	0.105952	0.047143	0.179107	0.453739	0.577048	0.233613	1.69985	0.485651
Gorai.001G012700.A	transition up	1	6	38	1--6--38	yes	HSF (TF)		Gohir.A07G012200		maker-At_07_GB713-augustus-gene-1.396	maker-At_07-augustus-gene-4.905	GhM_A07G0146	Ghi_A07G00666	Ghicr24_A07G012500		0.379258	0.14439	0.33349	0.155805	0.302364	0.709131	0.773169	0.583705	0.286608	0.356377	0.508012	0.576932	1.46441	3.00004	1.31034	2.94099	4.47177	4.1842	1.32389
Gorai.001G012700.D	transition up	6	10	11	6--10--11	yes	HSF (TF)		Gohir.D07G012000	Gh_D07G014200	maker-Dt_07_GB713-augustus-gene-59.444	maker-Dt_07-augustus-gene-60.205	GhM_D07G0146	Ghi_D07G00601	Ghicr24_D07G012900		0	0	0.001344	0	0.051627	0.144063	0.103643	0.132278	0.0531425	0.040254	0.007809	0.041455	0.133107	0.245822	0.187581	0.045823	0.303184	1.85179	0.416454
Gorai.001G012800.A	transition down	8	9	1666	8--9--1666	yes					genemark-At_07_GB713-processed-gene-1.177	genemark-At_07-processed-gene-1.117	GhM_A07G0147	Ghi_A07G00671	Ghicr24_A07G012600	18v17,19v18,23v22,	69.8796	70.5052	64.1454	47.3143	39.446	45.6766	35.2882	33.6881	37.5123	41.6312	42.0998	41.9733	27.0628	15.7653	25.6885	14.5276	19.4524	11.3353	9.56207
Gorai.001G012800.D	transition down	2	9	29	2--9--29	yes			Gohir.D07G012200	Gh_D07G014300	genemark-Dt_07_GB713-processed-gene-59.86	genemark-Dt_07-processed-gene-59.213	GhM_D07G0147	Ghi_D07G00606	Ghicr24_D07G013000	19v18,23v22,	67.7806	63.674	57.397	41.5456	36.6629	40.5449	31.8075	29.0291	31.2835	29.5906	28.6271	24.2916	17.4298	9.40789	15.3759	8.05713	12.2454	7.88169	6.00945
Gorai.001G012900.A		1	8	19	1--8--19	yes	Lycopene beta/epsilon cyclase protein-like		Gohir.A07G012400		genemark-At_07_GB713-processed-gene-1.178	maker-At_07-augustus-gene-1.233	GhM_A07G0147	Ghi_A07G00671	Ghicr24_A07G012700		0	0.009878	0.001077	0	0.006981	0	0	0	0.0136075	0.024615	0.019254	0	0.091836	0	0.0617313	0.008951	0.052123	0.073112	0.016596
Gorai.001G012900.D		1	1	37	1--1--37	yes	Lycopene beta/epsilon cyclase protein-like		Gohir.D07G012200		genemark-Dt_07_GB713-processed-gene-59.85	genemark-Dt_07-processed-gene-59.212	GhM_D07G0147	Ghi_D07G00606	Ghicr24_D07G013100		0.006781	0	0.007719	0	0	0	0.034856	0.025027	0.0408224	0.005029	0.006645	0.04195	0.058067	0.050124	0.0137768	0.08056	0.011896	0.091896	0
Gorai.001G013000.A	transition up	1	4	4	1--4--4	yes	MYB_related (TF)		Gohir.A07G012500		genemark-At_07_GB713-processed-gene-1.114	genemark-At_07-processed-gene-4.425	GhM_A07G0148	Ghi_A07G00676	Ghicr24_A07G012800		4.38996	3.59777	4.4857	2.70629	4.50381	5.65221	4.43905	5.86962	4.64196	5.38314	6.18056	3.75552	7.72325	11.6828	6.30352	7.71878	9.40615	11.6508	5.56201
Gorai.001G013000.D	transition up	1	4	19	1--4--19	yes	MYB_related (TF)		Gohir.D07G012300	Gh_D07G014400	genemark-Dt_07_GB713-processed-gene-59.142	genemark-Dt_07-processed-gene-60.1184	GhM_D07G0148	Ghi_D07G00611			5.2209	7.53683	6.06379	4.26472	5.32863	7.8184	7.60208	6.81259	7.03484	7.86347	7.29703	3.77797	7.63178	11.3708	6.98858	7.77567	9.25915	12.3553	4.80322
Gorai.001G013100.A	transition up	1	6	6	1--6--6	yes	membrane bound O-acyl transferase (MBOAT) family protein-like		Gohir.A07G012600		maker-At_07_GB713-augustus-gene-1.398	augustus_masked-At_07-processed-gene-4.90	GhM_A07G0149	Ghi_A07G00681	Ghicr24_A07G012900	17v16,19v18,	0.594182	0.984128	0.720691	0.33117	1.0026	1.32265	0.982028	0.977177	1.38987	1.41894	1.21037	2.03973	2.87242	8.84863	5.26511	5.21857	5.51642	3.98687	3.2455
Gorai.001G013100.D	transition up	1	2	2	1--2--2	yes	membrane bound O-acyl transferase (MBOAT) family protein-like		Gohir.D07G012400		genemark-Dt_07_GB713-processed-gene-59.141	genemark-Dt_07-processed-gene-60.1183	GhM_D07G0149	Ghi_D07G00616	Ghicr24_D07G013200		1.61514	1.01811	1.85937	1.55556	2.09978	2.72237	2.46979	2.52476	2.32968	2.66196	2.39806	1.92377	2.49944	2.98349	2.56638	2.58762	3.30948	3.15194	1.80743
Gorai.001G013200.A	transition up	1	8	19	1--8--19	yes			Gohir.A07G012700	Gh_A07G012900	augustus_masked-At_07_GB713-processed-gene-1.241	genemark-At_07-processed-gene-4.427	GhM_A07G0150	Ghi_A07G00686	Ghicr24_A07G013000		0.334303	0.118332	0.436801	0.220199	0.386881	0.802084	0.828494	0.832955	0.668685	1.57728	1.1231	0.905073	1.2083	1.68018	1.68497	0.839485	1.42699	3.40666	1.06493
Gorai.001G013200.D		6	1	14	6--1--14	yes			Gohir.D07G012500				GhM_D07G0150	Ghi_D07G00621	Ghicr24_D07G013300		1.02624	0.452425	0.722953	0.848014	0.779757	1.03875	0.793025	0.793937	0.60376	0.71105	0.53404	0.388839	0.620566	0.649503	0.693905	0.908951	0.755225	2.06433	0.9947
Gorai.001G013300.A		0	4	4	0--4--4	yes	casein kinase 1-like		Gohir.A07G012800		genemark-At_07_GB713-processed-gene-1.179	maker-At_07-augustus-gene-1.234	GhM_A07G0151,GhM_A07G0152	Ghi_A07G00691	Ghicr24_A07G013100		14.78	15.1922	13.4505	8.83115	11.7014	14.0725	13.3171	14.0302	13.5806	13.0934	14.2271	10.9422	12.7882	13.4866	13.8591	12.0701	14.4512	15.4953	8.70128
Gorai.001G013300.D		9					casein kinase 1-like		Gohir.D07G012600	Gh_D07G014700	maker-Dt_07_GB713-augustus-gene-59.402	maker-Dt_07-augustus-gene-59.83	GhM_D07G0151	Ghi_D07G00626	Ghicr24_D07G013400		20.4353	16.9756	17.2683	11.0993	15.2097	19.9295	16.8334	17.5479	16.5896	17.0382	18.0862	13.9234	16.0404	20.3968	17.7238	15.9001	18.9223	18.395	9.72735
Gorai.001G013400.A	transition up	1	4	9	1--4--9	yes			Gohir.A07G012900		genemark-At_07_GB713-processed-gene-1.117	maker-At_07-augustus-gene-4.908	GhM_A07G0153	Ghi_A07G00696	Ghicr24_A07G013200		2.26966	1.63745	2.38809	1.38151	1.83323	2.00908	2.11485	1.71479	1.90942	1.72832	1.95181	1.31677	1.7731	3.3359	2.28568	2.27445	2.66218	2.11783	1.18975
Gorai.001G013400.D	transition up	1	4	9	1--4--9	yes			Gohir.D07G012700	Gh_D07G015000	maker-Dt_07_GB713-augustus-gene-59.441	genemark-Dt_07-processed-gene-60.1182	GhM_D07G0152	Ghi_D07G00631	Ghicr24_D07G013500		2.38585	2.22028	2.34753	1.47929	1.9131	2.56914	2.31444	1.88486	2.00808	1.46892	2.07037	1.39569	1.91983	3.43301	2.66346	2.57877	2.61011	2.34439	1.47297
Gorai.001G013500.A		1	8	17	1--8--17	yes	Protein phosphatase 2C family protein-like		Gohir.A07G013000		genemark-At_07_GB713-processed-gene-1.119	genemark-At_07-processed-gene-4.430	GhM_A07G0154	Ghi_A07G00701	Ghicr24_A07G013300		1.176	0.913419	1.04666	0.596911	0.896493	1.07509	1.67718	0.886388	0.972279	1.26247	1.17241	0.920269	0.939963	1.26442	0.985004	1.3405	1.30491	2.29812	0.974664
Gorai.001G013500.D		1	4	2	1--4--2	yes	Protein phosphatase 2C family protein-like		Gohir.D07G012800	Gh_D07G015100	genemark-Dt_07_GB713-processed-gene-59.139	genemark-Dt_07-processed-gene-60.1181	GhM_D07G0153	Ghi_D07G00636	Ghicr24_D07G013600		1.24852	0.432684	0.962556	0.523233	0.569334	0.914705	1.10266	0.494709	0.769945	0.566602	0.669202	0.569725	0.550479	1.35713	0.870213	0.88703	0.906729	1.84811	0.700602
Gorai.001G013600.A	transition up	1	6	22	1--6--22	yes	MAP kinase kinase 2-like		Gohir.A07G013100		genemark-At_07_GB713-processed-gene-1.180	genemark-At_07-processed-gene-1.120	GhM_A07G0155	Ghi_A07G00706	Ghicr24_A07G013400	17v16,	0.513401	0.318714	0.695726	0.811386	1.20951	0.641269	1.67271	0.780691	2.34396	5.55809	1.53601	8.4905	3.7088	5.1435	7.83948	7.4817	9.89715	4.867	3.63931
Gorai.001G013600.D	transition up	1	6	22	1--6--22	yes	MAP kinase kinase 2-like		Gohir.D07G012900		genemark-Dt_07_GB713-processed-gene-59.81	genemark-Dt_07-processed-gene-59.208	GhM_D07G0154	Ghi_D07G00641	Ghicr24_D07G013700	17v16,18v17,	0.060781	0.04054	0.092339	0.12567	0.10522	0.065759	0.124717	0.06195	0.0860954	0.313376	0.167374	0.946326	0.302982	0.779355	0.549714	0.703228	0.872148	0.541345	0.573229
Gorai.001G013700.A	transition up	1	1	16	1--1--16	yes	homolog of CFIM-25-like		Gohir.A07G013200		genemark-At_07_GB713-processed-gene-1.181	genemark-At_07-processed-gene-1.121	GhM_A07G0156	Ghi_A07G00711	Ghicr24_A07G013500	13v12,	0.19807	0.145385	0.406932	0.449447	0.702683	1.16984	5.96251	0.434495	1.15189	0.770736	0.7027	1.19662	0.710761	1.77737	1.47056	2.98434	3.07282	5.05862	4.04316
Gorai.001G013700.D	transition up	1	1	16	1--1--16	yes	homolog of CFIM-25-like		Gohir.D07G013000		augustus_masked-Dt_07_GB713-processed-gene-59.497	augustus_masked-Dt_07-processed-gene-59.270	GhM_D07G0155	Ghi_D07G00646	Ghicr24_D07G013800		0.0385	0.094379	0.074933	0.024501	0.061857	0.296479	0.477221	0.193741	0.200391	0.122875	0.232512	0.147903	0.118105	0.712482	0.53758	0.735948	1.32936	3.17536	0.881742
Gorai.001G013800.A	transient up	13	3	3	13--3--3	yes	Ribosomal protein L18ae family-like		Gohir.A07G013300	Gh_A07G013600	genemark-At_07_GB713-processed-gene-1.124	maker-At_07-augustus-gene-4.910	GhM_A07G0157	Ghi_A07G00716	Ghicr24_A07G013600	17v16,18v17,	18.6188	16.1014	22.5497	24.785	25.3964	22.8743	27.4212	29.7034	34.2002	32.2189	23.8415	40.7902	19.4159	22.2732	23.8663	21.0578	23.8969	16.0455	14.6128
Gorai.001G013800.D	transient up	13	3	3	13--3--3	yes	Ribosomal protein L18ae family-like		Gohir.D07G013100	Gh_D07G015300	augustus_masked-Dt_07_GB713-processed-gene-59.545	augustus_masked-Dt_07-processed-gene-60.437	GhM_D07G0156	Ghi_D07G00651	Ghicr24_D07G013900	17v16,18v17,23v22,	15.0442	13.9046	17.5864	18.835	20.0129	17.3673	21.6662	23.4502	28.9902	27.1407	19.948	43.3675	19.0479	24.4584	24.6153	23.8905	26.6618	16.5742	16.9764
Gorai.001G013900.A		2					zinc ion binding-like		Gohir.A07G013400		genemark-At_07_GB713-processed-gene-1.182	genemark-At_07-processed-gene-1.122	GhM_A07G0158	Ghi_A07G00721	Ghicr24_A07G013700		2.92186	1.68066	1.84603	1.0394	1.80058	2.67795	1.9045	2.31879	1.80619	2.07203	2.71167	0.985759	1.23052	1.56356	1.5039	1.3907	1.54218	1.86945	1.17553
Gorai.001G013900.D	transition down	2	8	403	2--8--403	yes	zinc ion binding-like		Gohir.D07G013200	Gh_D07G015400	genemark-Dt_07_GB713-processed-gene-59.79	genemark-Dt_07-processed-gene-59.206	GhM_D07G0157	Ghi_D07G00656	Ghicr24_D07G014000	17v16,	2.97225	2.98923	2.35762	1.26269	2.27846	2.9057	2.43783	2.24492	2.49728	2.46112	2.67656	0.969096	1.22066	1.82902	1.50844	1.26677	1.48391	2.10495	0.984269
Gorai.001G014000.A	transition up	1	4	19	1--4--19	yes	Transducin/WD40 repeat-like superfamily protein-like		Gohir.A07G013500		genemark-At_07_GB713-processed-gene-1.125	maker-At_07-augustus-gene-4.911	GhM_A07G0159	Ghi_A07G00726	Ghicr24_A07G013800		2.96064	1.97809	2.9978	1.71337	3.36648	4.37439	3.56936	5.21513	4.73168	4.58023	5.41244	2.79942	4.54817	5.92709	6.62547	6.07971	5.79821	7.10659	5.03962
Gorai.001G014000.D	transition up	1	4	4	1--4--4	yes	Transducin/WD40 repeat-like superfamily protein-like		Gohir.D07G013300		maker-Dt_07_GB713-augustus-gene-59.438	genemark-Dt_07-processed-gene-60.1179	GhM_D07G0158	Ghi_D07G00661	Ghicr24_D07G014100		7.71663	4.85049	6.23599	4.58438	5.62127	7.34745	6.42685	9.89514	9.33506	9.36	10.6117	5.35203	7.0835	8.47578	9.5384	8.14544	9.66226	7.64357	5.21913
Gorai.001G014100.A	transition down	2	9	23	2--9--23	yes	Myosin family protein with Dil domain-like		Gohir.A07G013600	Gh_A07G014000,Gh_A07G013800	augustus_masked-At_07_GB713-processed-gene-1.246	genemark-At_07-processed-gene-4.436	GhM_A07G0160	Ghi_A07G00731	Ghicr24_A07G013900		14.4909	12.5709	15.6477	10.5207	13.129	11.6531	12.1159	11.8576	12.6382	8.94954	10.5987	5.19781	4.40639	2.7157	3.83635	2.31906	3.34334	1.80147	1.26821
Gorai.001G014100.D	transition down	2	9	890	2--9--890	yes	Myosin family protein with Dil domain-like		Gohir.D07G013400	Gh_D07G015900	maker-Dt_07_GB713-augustus-gene-59.437	maker-Dt_07-augustus-gene-60.198	GhM_D07G0159	Ghi_D07G00666	Ghicr24_D07G014200		17.4219	14.1891	17.6836	11.3204	14.0987	13.8796	11.8242	12.9253	13.424	8.8677	11.4753	4.40394	3.95583	2.598	3.83799	2.4843	3.45731	1.75688	1.29287
Gorai.001G014200.A		1	8	17	1--8--17	yes	NF-YA (TF)		Gohir.A07G013700	Gh_A07G014300	genemark-At_07_GB713-processed-gene-1.183	genemark-At_07-processed-gene-1.124	GhM_A07G0161	Ghi_A07G00736	Ghicr24_A07G014000	13v12,	0.294378	0.226009	0.349858	0.160771	0.380858	0.254503	0.646589	0.037849	0.236523	0.144646	0.199273	0.141608	0.148675	0.440695	0.406462	0.467836	0.52488	0.937794	0.235377
Gorai.001G014200.D		3					NF-YA (TF)		Gohir.D07G013500		genemark-Dt_07_GB713-processed-gene-59.78	genemark-Dt_07-processed-gene-59.205	GhM_D07G0160	Ghi_D07G00671	Ghicr24_D07G014300		0.014719	0.029589	0.00155	0	0.013115	0	0.012004	0	0	0.010658	0.009177	0.035984	0.021285	0.034449	0.0190334	0	0	0.0095	0
Gorai.001G014300.A	transition up	1	3	3	1--3--3	yes	SNF7 family protein-like		Gohir.A07G013800		maker-At_07_GB713-augustus-gene-1.404	maker-At_07-augustus-gene-4.913	GhM_A07G0162	Ghi_A07G00741	Ghicr24_A07G014100	17v16,	32.5986	28.153	32.5678	26.144	24.975	29.3834	26.262	36.8052	35.5613	35.3905	29.871	32.9379	30.202	40.6796	38.4274	37.4979	41.6274	41.5035	31.8375
Gorai.001G014300.D	transition up	1	3	3	1--3--3	yes	SNF7 family protein-like		Gohir.D07G013600		genemark-Dt_07_GB713-processed-gene-59.135	genemark-Dt_07-processed-gene-60.1176	GhM_D07G0161	Ghi_D07G00676	Ghicr24_D07G014400	17v16,	33.9629	24.2062	34.2338	27.4167	27.4493	30.8341	29.7023	39.2363	39.6721	41.2129	34.0531	37.2291	34.7015	47.3469	47.4404	46.4804	49.1018	47.4553	39.5658
Gorai.001G014400.A		1	2	2	1--2--2	yes	RING/U-box superfamily protein-like		Gohir.A07G013933		genemark-At_07_GB713-processed-gene-1.184	augustus_masked-At_07-processed-gene-1.24	GhM_A07G0163	Ghi_A07G00746	Ghicr24_A07G014200		3.93481	3.41912	5.40564	5.28748	5.85163	6.47966	9.10334	6.53479	6.72125	6.21699	9.28331	4.99765	5.70509	7.02407	4.567	5.81835	5.0662	6.4734	6.49036
Gorai.001G014400.D	transition up	1	7	7	1--7--7	yes	RING/U-box superfamily protein-like		Gohir.D07G013700		maker-Dt_07_GB713-pred_gff_Mikado_subloci-gene-59.227	maker-Dt_07-pred_gff_Mikado_subloci-gene-59.129	GhM_D07G0162	Ghi_D07G00681	Ghicr24_D07G014500		1.55154	0.75146	1.71785	1.68664	3.23239	2.66961	4.39415	4.68661	4.05187	4.42919	4.63288	3.94797	4.6836	4.30396	2.93694	3.61685	4.19672	6.50204	6.79359
Gorai.001G014500.A		1	10	110	1--10--110	yes	photosystem II subunit X-like		Gohir.A07G014066		genemark-At_07_GB713-processed-gene-1.129	augustus_masked-At_07-processed-gene-4.97	GhM_A07G0164	Ghi_A07G00751	Ghicr24_A07G014300		0.621503	0.585883	0.450782	0.438549	0.228054	0.309923	0.054533	0.289319	0.20445	0.290471	0.591069	0.295161	0.208635	0.484016	0.507513	0.348251	0.304749	0.909015	0.420285
Gorai.001G014500.D		1	1	186	1--1--186	yes	photosystem II subunit X-like		Gohir.D07G013766		maker-Dt_07_GB713-pred_gff_Mikado_subloci-gene-59.226	maker-Dt_07-pred_gff_Mikado_subloci-gene-60.744	GhM_D07G0163	Ghi_D07G00686	Ghicr24_D07G014600		0.119602	0.11011	0.065893	0.110192	0	0.056869	0.091995	0.175861	0.159017	0.269334	0.149254	0.248669	0.169419	0.301715	0.208044	0.151541	0.116015	0.423211	0.125363
Gorai.001G014600.A		3	1	45	3--1--45	yes	F-box protein-related-like		Gohir.A07G014200	Gh_A07G014600		maker-At_07-snap-gene-1.72	GhM_A07G0165				0	0	0	0	0	0	0.015194	0	0	0	0	0	0	0	0	0	0	0	0
Gorai.001G014600.D		3	1	32	3--1--32	yes	F-box protein-related-like		Gohir.D07G013832				GhM_D07G0164		Ghicr24_D07G014700		0	0	0	0	0	0	0	0	0	0	0	0	0	0	0	0	0	0	0.032653
Gorai.001G014700.A	transition down	2	3	3	2--3--3	yes	Ribosomal protein S3 family protein-like		Gohir.A07G014300			maker-At_07-snap-gene-1.72	GhM_A07G0167	Ghi_A07G00756	Ghicr24_A07G014500	19v18,	499.022	400.579	428.912	370.07	330.249	353.743	363.494	365.517	347.834	273.96	315.18	202.637	207.386	178.608	196.038	170.601	198.567	227.454	161.222
Gorai.001G014700.D	transition down	2	3	24	2--3--24	yes	Ribosomal protein S3 family protein-like		Gohir.D07G013900		genemark-Dt_07_GB713-processed-gene-59.70	genemark-Dt_07-processed-gene-59.198	GhM_D07G0166	Ghi_D07G00691	Ghicr24_D07G014800	19v18,	340.781	281.683	288.532	240.028	232.23	251.019	246.207	266.439	233.971	169.373	218.901	118.759	132.182	119.971	130.685	115.227	125.479	146.157	103.401
Gorai.001G014800.A	transition up	1	7	1185	1--7--1185	yes	ELF4-like 3-like				genemark-At_07_GB713-processed-gene-1.189	augustus_masked-At_07-processed-gene-1.28		Ghi_A07G00761			0.224883	0.228991	0.37791	0.308797	0.628769	0.944444	0.880562	0.541595	0.239296	0.359699	0.482498	0.505369	0.866383	1.33767	1.14933	1.36858	1.46279	2.49462	2.02513
Gorai.001G014800.D	transition down	2	1	289	2--1--289	yes	ELF4-like 3-like		Gohir.D07G014000		maker-Dt_07_GB713-pred_gff_Mikado_subloci-gene-59.223	maker-Dt_07-pred_gff_Mikado_subloci-gene-59.126	GhM_D07G0167	Ghi_D07G00696	Ghicr24_D07G014900		0.425193	0.206253	0.286902	0.190646	0.23268	0.579152	0.614072	0.101414	0.073496	0.018853	0.178277	0.037271	0.099032	0.116994	0.0215126	0.089345	0.126747	0.271796	0.180969
Gorai.001G014900.A		3	1	302	3--1--302	yes	acyl-CoA-binding protein 6-like		Gohir.A07G014450			maker-At_07-snap-gene-4.1448	GhM_A07G0169	Ghi_A07G00766	Ghicr24_A07G014700		0	0	0	0.052783	0	0	0	0	0	0	0	0	0	0	0	0	0	0	0
Gorai.001G014900.D		2	1	302	2--1--302	yes	acyl-CoA-binding protein 6-like		Gohir.D07G014100			maker-Dt_07-snap-gene-60.1617	GhM_D07G0168	Ghi_D07G00701	Ghicr24_D07G015000		0.044697	0	0.102607	0.131957	0.02991	0	0.305454	0	0	0.026413	0	0	0	0	0	0	0	0	0
Gorai.001G015000.A	transition up	4	8	19	4--8--19	yes	DREB2A-interacting protein 2-like		Gohir.A07G014500		maker-At_07_GB713-augustus-gene-1.445	maker-At_07-snap-gene-1.73	GhM_A07G0170	Ghi_A07G00771	Ghicr24_A07G014800		0.028938	0.13329	0.254641	0.107367	0.558919	0.928202	0.474397	0.935582	0.998145	1.3119	1.30744	0.304492	1.57913	0.565285	1.14966	0.36128	0.825794	0.366698	0.433213
Gorai.001G015000.D	transition up	1	8	19	1--8--19	yes	DREB2A-interacting protein 2-like		Gohir.D07G014200,Gohir.D07G014250		maker-Dt_07_GB713-augustus-gene-59.396	maker-Dt_07-snap-gene-59.32	GhM_D07G0169	Ghi_D07G00706	Ghicr24_D07G015100		0.044616	0.059736	0.082757	0.037571	0.257713	0.743648	0.186369	0.314961	0.451435	0.828289	0.634311	0.240546	1.27571	1.19401	0.932732	0.261505	0.518639	0.637927	0.121672
Gorai.001G015100.A	transition down	2	4	30	2--4--30	yes	Stress responsive alpha-beta barrel domain protein-like		Gohir.A07G014600		genemark-At_07_GB713-processed-gene-1.131	augustus_masked-At_07-processed-gene-4.99	GhM_A07G0171	Ghi_A07G00776	Ghicr24_A07G014900	8v7,17v16,	11.3202	14.0536	8.0898	6.17932	7.25484	7.59908	6.61671	7.18436	6.28895	6.07102	7.67042	2.33224	4.15483	5.10665	4.82231	4.50589	4.53371	6.16045	3.99916
Gorai.001G015100.D	transition down	2	3	3	2--3--3	yes	Stress responsive alpha-beta barrel domain protein-like		Gohir.D07G014300				GhM_D07G0170	Ghi_D07G00711	Ghicr24_D07G015200		6.4688	8.47269	5.72288	5.38223	5.64636	5.49988	4.89446	5.57551	4.93701	4.30851	5.80864	2.1788	2.21322	2.20769	3.65785	3.7952	3.05861	3.46161	3.36055
Gorai.001G015200.A		0					MYB (TF)		Gohir.A07G014700		genemark-At_07_GB713-processed-gene-1.132	genemark-At_07-processed-gene-4.442	GhM_A07G0172	Ghi_A07G00781	Ghicr24_A07G015000		6.67266	7.42784	9.37387	6.21137	10.3881	10.8548	6.3102	5.13539	5.16763	6.36048	11.1715	3.49935	3.42554	5.38027	5.48783	7.00823	6.14045	8.80361	9.29776
Gorai.001G015200.D		2	7	7	2--7--7	yes	MYB (TF)		Gohir.D07G014400		genemark-Dt_07_GB713-processed-gene-59.132	genemark-Dt_07-processed-gene-60.1172	GhM_D07G0172	Ghi_D07G00721	Ghicr24_D07G015300		2.77718	1.95665	2.68878	1.58097	2.66629	2.80364	2.21822	1.12773	1.23648	1.08265	2.30321	0.981926	0.667566	0.795241	1.25879	1.10188	0.837364	1.65756	0.877049
Gorai.001G015300.A		9					binding-like		Gohir.A07G014800		maker-At_07_GB713-augustus-gene-1.406	maker-At_07-snap-gene-4.1450	GhM_A07G0173	Ghi_A07G00786	Ghicr24_A07G015100		8.78437	5.70201	8.97343	4.76056	7.2192	8.93532	6.93001	5.86865	6.43361	5.57501	7.59594	3.53692	5.58349	8.84472	6.06943	5.4635	6.99995	7.32576	4.31037
Gorai.001G015300.D		9					binding-like		Gohir.D07G014500		maker-Dt_07_GB713-augustus-gene-59.434	maker-Dt_07-snap-gene-60.1615	GhM_D07G0173	Ghi_D07G00726	Ghicr24_D07G015500		8.47678	7.12628	8.34794	5.02701	6.34235	8.3055	6.59211	6.02807	5.81146	5.60255	7.15492	3.52379	5.68037	8.55049	6.48513	5.38959	7.04299	7.46322	3.90347
Gorai.001G015400.A	transition down	2	9	748	2--9--748	yes	germin 3-like		Gohir.A07G014900		augustus_masked-At_07_GB713-processed-gene-1.253	augustus_masked-At_07-processed-gene-4.102	GhM_A07G0175	Ghi_A07G00791	Ghicr24_A07G015200		2.52071	3.58999	1.71794	1.95343	0.658703	0.664617	0.115393	0.221187	0.0751588	0.059253	0.131872	0.01582	0	0.037677	0.0492217	0.023665	0	0.037762	0
Gorai.001G015400.D		0					germin 3-like		Gohir.D07G014600		maker-Dt_07_GB713-pred_gff_Mikado_subloci-gene-59.219	maker-Dt_07-pred_gff_Mikado_subloci-gene-60.741	GhM_D07G0175	Ghi_D07G00731	Ghicr24_D07G015600		0.01175	0.024809	0.03502	0.037921	0.018253	0.070272	0.052616	0.057168	0.0107969	0.018382	0.045751	0.036165	0.064767	0.0172	0.0449564	0.100273	0.044511	0.166151	0.02393
Gorai.001G015500.A		3							Gohir.A07G015000		maker-At_07_GB713-augustus-gene-1.446	maker-At_07-augustus-gene-1.243	GhM_A07G0174	Ghi_A07G00796	Ghicr24_A07G015300		13.1089	12.4656	11.0666	8.69069	9.40344	10.8816	8.77045	8.86223	7.88849	6.7152	9.52823	5.86523	8.17616	11.5368	9.82967	10.8709	10.9073	12.4656	8.99593
Gorai.001G015500.D	transition up	1	4	4	1--4--4	yes			Gohir.D07G014700		genemark-Dt_07_GB713-processed-gene-59.61	maker-Dt_07-snap-gene-59.30	GhM_D07G0174	Ghi_D07G00736	Ghicr24_D07G015700		8.15128	9.43541	7.50071	5.22642	6.71294	6.9498	7.46094	8.68348	7.90919	7.93826	8.88846	7.75437	8.92916	12.6189	13.5811	10.5916	12.6435	13.9462	9.34324
Gorai.001G015600.A	transition down	7	3	3	7--3--3	yes	NEDD1-like	MT Growth	Gohir.A07G015100			maker-At_07-snap-gene-4.1451	GhM_A07G0176	Ghi_A07G00801	Ghicr24_A07G015400		166.036	154.382	136.049	135.178	125.491	118.7	105.722	113.233	102.876	81.6515	100.805	75.4635	69.7956	65.4504	68.5357	66.0396	68.109	70.9503	59.4404
Gorai.001G015600.D	transition down	7	3	3	7--3--3	yes	NEDD1-like	MT Growth	Gohir.D07G014800		genemark-Dt_07_GB713-processed-gene-59.129	maker-Dt_07-augustus-gene-60.193	GhM_D07G0176	Ghi_D07G00746	Ghicr24_D07G015900		137.897	110.861	116.026	117.958	110.634	103.923	98.5891	108.654	95.9232	88.7411	101.035	95.4604	72.2951	72.8625	74.9005	75.8073	80.7998	69.1008	59.2015
Gorai.001G015700.A		4	8	17	4--8--17	yes			Gohir.A07G015200		augustus_masked-At_07_GB713-processed-gene-1.297	augustus_masked-At_07-processed-gene-1.31	GhM_A07G0177	Ghi_A07G00806	Ghicr24_A07G015500		0.943021	0.327186	0.559474	0.53662	0.762311	0.850184	0.789154	0.75846	0.666155	0.479625	0.628462	0.472098	1.33546	1.0496	1.03339	0.368991	0.916713	1.74146	0.36068
Gorai.001G015700.D	transition up	4	8	17	4--8--17	yes			Gohir.D07G014900		genemark-Dt_07_GB713-processed-gene-59.58	genemark-Dt_07-processed-gene-59.187	GhM_D07G0177	Ghi_D07G00751	Ghicr24_D07G016000		0.753151	0.634343	0.669449	0.272221	0.747348	0.687937	0.620576	0.610105	0.819192	0.525461	0.559676	0.364733	1.40921	1.50099	0.974034	0.856691	1.04654	2.44645	0.422688
Gorai.001G015800.A	transition down	5	2	12	5--2--12	yes	NagB/RpiA/CoA transferase-like superfamily protein-like		Gohir.A07G015300	Gh_A07G015800	maker-At_07_GB713-augustus-gene-1.448	genemark-At_07-processed-gene-1.139	GhM_A07G0179,GhM_A07G0178,GhM_A07G0180	Ghi_A07G00811	Ghicr24_A07G015600	13v12,	2.07168	1.85654	2.48256	2.09509	2.17054	2.04746	2.32133	0.599677	0.534292	0.326709	1.25316	0.614969	0.614648	1.4922	0.912268	0.994861	0.823614	1.00943	0.315574
Gorai.001G015800.D		0					NagB/RpiA/CoA transferase-like superfamily protein-like		Gohir.D07G015000	Gh_D07G017700		maker-Dt_07-snap-gene-59.27	GhM_D07G0178,GhM_D07G0179	Ghi_D07G00761,Ghi_D07G00756			0.273381	0.041107	0.4189	0.319748	0.4932	0.563589	0.575801	0.220271	0.248703	0.238009	0.428654	0.205255	0.377175	0.838312	0.327589	0.279491	0.265616	0.680162	0.10744
Gorai.001G015900.A		2	4	4	2--4--4	yes	GhTBL30-1	xylan backbone synthesis	Gohir.A07G015400		augustus_masked-At_07_GB713-processed-gene-1.255	augustus_masked-At_07-processed-gene-4.105	GhM_A07G0181	Ghi_A07G00816	Ghicr24_A07G015700	23v22,	18.3966	16.79	16.2659	8.90886	8.96381	12.5259	8.91418	10.9835	11.8912	13.0853	11.8564	9.92954	9.60552	12.5236	12.1247	9.98414	13.4285	8.17614	5.80739
Gorai.001G015900.D		0	4	4	0--4--4	yes	GhTBL30-1	xylan backbone synthesis	Gohir.D07G015100		maker-Dt_07_GB713-augustus-gene-59.432	maker-Dt_07-augustus-gene-60.192	GhM_D07G0180	Ghi_D07G00766	Ghicr24_D07G016200		11.6006	9.60107	10.4884	5.77394	6.117	7.71414	5.99687	7.36102	8.86669	11.191	8.65637	6.90213	8.09311	11.0628	7.9394	6.69021	9.71352	7.44953	4.26868
Gorai.001G016000.A	transition up	1	6	25	1--6--25	yes	inter-alpha-trypsin inhibitor heavy chain-related-like		Gohir.A07G015500	Gh_A07G016100	maker-At_07_GB713-augustus-gene-1.409	augustus_masked-At_07-processed-gene-4.106	GhM_A07G0182	Ghi_A07G00821	Ghicr24_A07G015800		2.88347	2.87538	3.59821	2.16197	2.60226	4.16943	3.57252	5.57905	5.6132	7.34915	6.58737	6.28833	6.30142	5.38371	8.26659	4.93737	6.12903	6.6919	3.29736
Gorai.001G016000.D	transition up	1	6	22	1--6--22	yes	inter-alpha-trypsin inhibitor heavy chain-related-like		Gohir.D07G015200		maker-Dt_07_GB713-augustus-gene-59.431	maker-Dt_07-snap-gene-60.1612	GhM_D07G0181	Ghi_D07G00771	Ghicr24_D07G016300	17v16,	0.786885	0.802122	1.4296	0.676827	1.02628	2.14135	1.49755	2.1689	2.17042	2.62454	2.71493	3.33887	2.94669	4.099	4.28439	3.46679	4.30639	4.24103	1.98564
Gorai.001G016100.A	transition up	1	8	4	1--8--4	yes	Small nuclear ribonucleoprotein family protein-like		Gohir.A07G015600	Gh_A07G016200		augustus_masked-At_07-processed-gene-4.107	GhM_A07G0183	Ghi_A07G00826	Ghicr24_A07G015900		5.13116	4.85509	4.31167	3.61107	4.62635	4.67701	4.19803	3.69119	4.29847	4.21886	4.75064	3.9661	4.24035	7.27193	4.70719	6.14079	5.93724	5.80701	5.23155
Gorai.001G016100.D	transition up	1	2	12	1--2--12	yes	Small nuclear ribonucleoprotein family protein-like		Gohir.D07G015300		maker-Dt_07_GB713-augustus-gene-59.430	maker-Dt_07-augustus-gene-60.190	GhM_D07G0182	Ghi_D07G00776	Ghicr24_D07G016400	17v16,	4.45719	3.38846	4.77149	3.44557	4.80784	4.81972	5.44999	3.8934	4.10811	3.94316	4.25034	5.1925	4.77245	10.8443	5.7866	4.43861	4.89291	5.29728	3.40149
Gorai.001G016200.A		3	1	43	3--1--43	yes	actin-11-like		Gohir.A07G015650		genemark-At_07_GB713-processed-gene-1.197		GhM_A07G0184	Ghi_A07G00831,Ghi_A07G00836	Ghicr24_A07G016000		0	0	0.003629	0.045532	0	0.1011	0	0	0	0	0.066802	0.018091	0	0.015361	0	0.060244	0.064019	0.065026	0
Gorai.001G016200.D		3	1	256	3--1--256	yes	actin-11-like			Gh_D07G018000	genemark-Dt_07_GB713-processed-gene-59.54	genemark-Dt_07-processed-gene-59.183	GhM_D07G0183	Ghi_D07G00781,Ghi_D07G00786			0	0	0	0	0	0	0	0	0	0	0	0.018091	0	0.066717	0	0	0	0	0
Gorai.001G016300.A		2	1	409	2--1--409	yes	Leucine-rich repeat protein kinase family protein-like		Gohir.A07G015700		maker-At_07_GB713-augustus-gene-1.449	genemark-At_07-processed-gene-1.143	GhM_A07G0186	Ghi_A07G00841	Ghicr24_A07G016100		0.031534	0.072239	0.082336	0.059855	0.047018	0.116335	0.066599	0.065562	0.0171814	0.050463	0.071113	0	0	0.002153	0.00965945	0.067966	0.044295	0.037124	0
Gorai.001G016300.D		3					Leucine-rich repeat protein kinase family protein-like		Gohir.D07G015400		maker-Dt_07_GB713-augustus-gene-59.388	maker-Dt_07-snap-gene-59.26	GhM_D07G0185	Ghi_D07G00796	Ghicr24_D07G016500		0.02568	0.03212	0.005787	0.042663	0.026436	0.028148	0.02629	0.005131	0	0.018797	0.006292	0	0	0.002153	0.0227035	0	0.025916	0	0
Gorai.001G016400.A		1	1	16	1--1--16	yes	photosystem I light harvesting complex gene 6-like		Gohir.A07G015800		genemark-At_07_GB713-processed-gene-1.201	genemark-At_07-processed-gene-1.144	GhM_A07G0187	Ghi_A07G00846	Ghicr24_A07G016200		0.44032	0.252471	0.514208	0.466323	0.498423	0.656032	0.840008	0.401939	0.223696	0.269234	0.498359	0.324229	0.337383	0.587979	0.489947	0.722943	0.449569	0.789091	0.463216
Gorai.001G016400.D		2	2	26	2--2--26	yes	photosystem I light harvesting complex gene 6-like		Gohir.D07G015500		genemark-Dt_07_GB713-processed-gene-59.50	maker-Dt_07-augustus-gene-59.69	GhM_D07G0186	Ghi_D07G00801	Ghicr24_D07G016600		0.191302	0.053244	0.441126	0.284757	0.358012	0.380676	0.390744	0.161164	0.242666	0.136385	0.265	0.052744	0.061828	0.192302	0.244449	0.188551	0.150278	0.181488	0.058986
Gorai.001G016500.A		2	4	35	2--4--35	yes	Pectin lyase-like superfamily protein-like		Gohir.A07G015900	Gh_A07G016500	maker-At_07_GB713-augustus-gene-1.411	genemark-At_07-processed-gene-4.455	GhM_A07G0188	Ghi_A07G00851	Ghicr24_A07G016300	23v22,	12.8323	8.85253	9.73964	6.61832	7.52652	8.78618	6.24788	8.55548	8.82719	8.69476	9.77133	5.12471	7.56317	7.80887	8.59239	7.28265	8.57366	5.92212	4.69672
Gorai.001G016500.D	transition down	2	9	1348	2--9--1348	yes	Pectin lyase-like superfamily protein-like		Gohir.D07G015600		maker-Dt_07_GB713-augustus-gene-59.429	genemark-Dt_07-processed-gene-60.1165	GhM_D07G0187	Ghi_D07G00806	Ghicr24_D07G016700	17v16,	11.6885	9.17914	10.3045	7.29646	8.45413	10.1825	8.3917	11.7441	10.6974	7.18978	10.6315	3.32783	5.52781	6.30206	5.85448	5.74743	6.38438	5.71174	4.3673
Gorai.001G016600.A	transition down	14	3	15	14--3--15	yes	oligouridylate binding protein 1B-like		Gohir.A07G016000		genemark-At_07_GB713-processed-gene-1.144	genemark-At_07-processed-gene-4.456	GhM_A07G0189	Ghi_A07G00856	Ghicr24_A07G016400	19v18,	13.8555	9.29593	13.8768	10.8663	13.2233	14.425	13.9395	16.9486	16.652	13.2917	14.5436	9.80293	9.49019	8.38611	10.4694	8.46588	8.88507	12.0501	7.5149
Gorai.001G016600.D	transition down	2	3	3	2--3--3	yes	oligouridylate binding protein 1B-like		Gohir.D07G015700		genemark-Dt_07_GB713-processed-gene-59.125	genemark-Dt_07-processed-gene-60.1164	GhM_D07G0188	Ghi_D07G00811	Ghicr24_D07G016800		20.4258	15.3332	17.5868	15.1891	17.2611	18.2144	16.4018	20.4293	19.7457	17.1872	18.7226	9.93787	9.88406	10.1092	11.6025	9.75967	10.5767	13.3308	9.5887
Gorai.001G016700.A	transient up	2	9	15	2--9--15	yes			Gohir.A07G016100		genemark-At_07_GB713-processed-gene-1.202	maker-At_07-augustus-gene-1.248	GhM_A07G0190	Ghi_A07G00861	Ghicr24_A07G016500		24.6972	25.1873	26.0689	25.5714	36.9744	38.7019	54.0393	35.6076	42.8923	34.0237	41.2586	18.0886	24.8843	26.1744	12.9586	16.9792	21.3678	28.7872	21.8394
Gorai.001G016700.D		0	3	59	0--3--59	yes			Gohir.D07G015800	Gh_D07G018100	genemark-Dt_07_GB713-processed-gene-59.49	genemark-Dt_07-processed-gene-59.178	GhM_D07G0189	Ghi_D07G00816	Ghicr24_D07G016900		11.9443	9.87005	9.47327	7.7371	12.5186	12.4248	17.4197	10.1877	10.7729	11.0421	12.9932	6.35737	9.46981	10.4082	5.15032	8.96806	8.48201	14.6093	11.0904
Gorai.001G016800.A	transition up	1	1	27	1--1--27	yes	ERF (TF)		Gohir.A07G016200		genemark-At_07_GB713-processed-gene-1.145	augustus_masked-At_07-processed-gene-4.110	GhM_A07G0192	Ghi_A07G00866	Ghicr24_A07G016600	17v16,	0.283745	0.461768	0.201517	0.198432	0.32378	0.241533	0.375014	0.330842	1.86776	0.863481	0.919428	3.30141	1.38231	1.15899	0.470857	1.14465	0.643755	0.903329	0.554032
Gorai.001G016800.D	transient up	1					ERF (TF)		Gohir.D07G016000		maker-Dt_07_GB713-pred_gff_Mikado_subloci-gene-59.198	maker-Dt_07-pred_gff_Mikado_subloci-gene-60.731	GhM_D07G0192	Ghi_D07G00826	Ghicr24_D07G017000		0.185792	0.037237	0.121218	0.013508	0.368779	0.071733	0.395043	0.313228	2.32926	0.918316	0.889707	2.7683	0.489774	0.477089	0.168521	0.591154	0.157891	0.189817	0.224497
Gorai.001G016900.A	transition up	1	2	12	1--2--12	yes	chaperonin 20-like		Gohir.A07G016300		genemark-At_07_GB713-processed-gene-1.146	maker-At_07-augustus-gene-4.923	GhM_A07G0193	Ghi_A07G00871	Ghicr24_A07G016700		12.9829	8.80267	12.2773	9.27497	12.7859	16.0461	15.7262	20.0884	16.541	17.4916	17.4189	10.1207	11.688	14.4272	13.1379	17.3703	15.0166	20.1098	15.9236
Gorai.001G016900.D		4	3	12	4--3--12	yes	chaperonin 20-like		Gohir.D07G016100		genemark-Dt_07_GB713-processed-gene-59.121	maker-Dt_07-snap-gene-60.1608	GhM_D07G0193	Ghi_D07G00831	Ghicr24_D07G017100		19.1123	15.9803	16.0061	11.2755	17.4473	18.0767	19.2474	26.1395	20.7701	20.8581	20.2873	10.7106	13.2926	15.831	15.0413	17.3261	16.5508	19.364	16.6489
Gorai.001G017000.A	transition up	12	3	3	12--3--3	yes	ARF (TF)		Gohir.A07G016400	Gh_A07G016700	genemark-At_07_GB713-processed-gene-1.203	maker-At_07-snap-gene-1.80	GhM_A07G0194	Ghi_A07G00876	Ghicr24_A07G016800		2.37521	2.18605	3.07014	1.86536	2.70264	3.79024	3.64231	3.39359	2.71127	3.0426	5.01721	1.72969	3.45913	3.74444	4.27037	3.9576	3.37565	5.17964	2.50352
Gorai.001G017000.D		12	7	7	12--7--7	yes	ARF (TF)		Gohir.D07G016200		genemark-Dt_07_GB713-processed-gene-59.48	maker-Dt_07-snap-gene-59.23	GhM_D07G0194	Ghi_D07G00836	Ghicr24_D07G017200		1.74021	2.33809	2.31702	1.27508	2.2447	2.83351	2.71315	2.07317	2.07536	2.0013	3.58234	1.58172	1.96597	2.89673	3.4993	3.54367	2.86573	3.69802	1.85402
Gorai.001G017100.A		2	4	9	2--4--9	yes	ARM repeat superfamily protein-like		Gohir.A07G016500		genemark-At_07_GB713-processed-gene-1.204	genemark-At_07-processed-gene-1.148	GhM_A07G0195	Ghi_A07G00881	Ghicr24_A07G016900	19v18,20v19,	12.4554	8.39594	8.70053	4.76442	6.78366	8.14817	7.82619	5.93546	6.62162	5.23987	6.0889	2.38842	3.75047	10.9534	4.00175	5.54833	6.42404	10.4079	4.70294
Gorai.001G017100.D	transition down	2					ARM repeat superfamily protein-like		Gohir.D07G016300		genemark-Dt_07_GB713-processed-gene-59.47	genemark-Dt_07-processed-gene-59.176	GhM_D07G0195	Ghi_D07G00841	Ghicr24_D07G017300	17v16,	8.77905	6.39757	6.08647	3.39071	4.92477	6.89707	5.46756	4.908	5.47668	4.31776	5.37267	2.02084	3.16083	3.59931	3.33404	3.0508	3.03428	4.03175	2.00511
Gorai.001G017200.A	transition down	2	8	8	2--8--8	yes	Plant invertase/pectin methylesterase inhibitor superfamily protein-like		Gohir.A07G016600		genemark-At_07_GB713-processed-gene-1.205	augustus_masked-At_07-processed-gene-1.39	GhM_A07G0196	Ghi_A07G00886	Ghicr24_A07G017000	19v18,	3.87436	4.62379	3.92142	1.34573	2.44162	4.30952	2.5182	3.83294	1.3593	1.47578	3.86495	0.75767	2.11711	0.336852	0.293512	0.275813	0.121295	0.686226	0.119884
Gorai.001G017200.D	transition down	2	8	28	2--8--28	yes	Plant invertase/pectin methylesterase inhibitor superfamily protein-like		Gohir.D07G016400		maker-Dt_07_GB713-pred_gff_Mikado_subloci-gene-59.194	maker-Dt_07-pred_gff_Mikado_subloci-gene-59.112	GhM_D07G0196	Ghi_D07G00846	Ghicr24_D07G017400	19v18,	20.3381	23.7064	11.9161	7.84464	4.78405	8.12967	3.16828	4.94181	3.24646	1.90867	3.40396	1.51651	3.70208	0.790661	1.09669	0.384671	0.398499	1.79076	0.801854
Gorai.001G017300.A	transition down	2	2	888	2--2--888	yes			Gohir.A07G016700		genemark-At_07_GB713-processed-gene-1.206	genemark-At_07-processed-gene-1.151	GhM_A07G0197	Ghi_A07G00891	Ghicr24_A07G017100	23v22,	1.24132	1.42993	0.857142	0.650625	0.468959	0.525683	0.328609	0.169492	0.420672	0.145065	0.056253	0.198962	0.273343	0.232987	0.15857	0.222619	0	0.237136	0.270463
Gorai.001G017300.D		1	9	36	1--9--36	yes			Gohir.D07G016500				GhM_D07G0197	Ghi_D07G00851	Ghicr24_D07G017500		0.395498	1.10876	0.332691	0.170629	0.157246	0.131013	0.387056	0.063772	0.221419	0.105341	0.048233	0.223579	0.306457	0.848303	0.493467	0.30277	0.480727	0.509973	0.334751
Gorai.001G017400.A	transition up	1	8	19	1--8--19	yes	Riboflavin synthase-like superfamily protein-like		Gohir.A07G016800		genemark-At_07_GB713-processed-gene-1.207	genemark-At_07-processed-gene-1.152	GhM_A07G0198	Ghi_A07G00896	Ghicr24_A07G017200		0	0.005304	0.002359	0	0.016981	0.043195	0.050406	0.140549	0.174342	0.164837	0.112438	0.04197	0.232889	0.131993	0.313048	0.158082	0.134055	0.133637	0.042159
Gorai.001G017400.D	transition up	1	6	6	1--6--6	yes	Riboflavin synthase-like superfamily protein-like		Gohir.D07G016600		genemark-Dt_07_GB713-processed-gene-59.43	genemark-Dt_07-processed-gene-59.172	GhM_D07G0198	Ghi_D07G00856	Ghicr24_D07G017600		0	0	0	0	0	0	0.006397	0.021647	0	0.01034	0.00639	0.051937	0.121514	0.143066	0.130332	0.06342	0.105809	0.07559	0.067127
Gorai.001G017500.A		4	8	17	4--8--17	yes	SAUR-like auxin-responsive protein family-like		Gohir.A07G016900		genemark-At_07_GB713-processed-gene-1.147	genemark-At_07-processed-gene-4.460	GhM_A07G0199	Ghi_A07G00901	Ghicr24_A07G017300		2.21683	3.10047	1.57999	1.12026	1.14051	1.46389	1.01457	1.27713	1.70026	1.78047	1.19474	0.736736	2.15729	1.48257	2.51027	1.32006	1.72967	1.65449	0.369939
Gorai.001G017500.D		1	8	19	1--8--19	yes	SAUR-like auxin-responsive protein family-like		Gohir.D07G016700		maker-Dt_07_GB713-pred_gff_Mikado_subloci-gene-59.191	maker-Dt_07-pred_gff_Mikado_subloci-gene-60.727	GhM_D07G0199	Ghi_D07G00861	Ghicr24_D07G017700		0.536652	0.360374	0.848507	0.30747	0.615542	0.624416	0.6012	0.877385	0.819911	0.962092	1.03719	0.674629	1.51959	1.03863	1.47554	0.796883	0.803442	0.942351	0.385496
Gorai.001G017600.A	transient up	14	9	15	14--9--15	yes	SAUR-like auxin-responsive protein family-like		Gohir.A07G017000		genemark-At_07_GB713-processed-gene-1.208	augustus_masked-At_07-processed-gene-1.42	GhM_A07G0200	Ghi_A07G00906	Ghicr24_A07G017400	17v16,19v18,23v22,	2.51411	2.56589	3.64244	4.06204	7.16108	7.02245	14.8133	17.118	19.3501	13.2848	9.43195	2.50222	3.14017	1.43263	1.32228	1.08951	0.76927	2.79407	0.457061
Gorai.001G017600.D		2	2	58	2--2--58	yes	SAUR-like auxin-responsive protein family-like		Gohir.D07G016800		maker-Dt_07_GB713-pred_gff_Mikado_subloci-gene-59.190	maker-Dt_07-pred_gff_Mikado_subloci-gene-59.110	GhM_D07G0200	Ghi_D07G00866	Ghicr24_D07G017800		1.54028	1.39084	2.63207	3.05574	1.41753	2.84613	4.42642	2.23575	3.0557	1.66609	1.10949	1.29261	1.16551	2.95112	1.58122	1.59719	1.14319	1.50123	0.8941
Gorai.001G017700.A		0					sucrose synthase 4-like		Gohir.A07G017100		genemark-At_07_GB713-processed-gene-1.209	genemark-At_07-processed-gene-1.154	GhM_A07G0201		Ghicr24_A07G017500		0.03333	0	0.020659	0.027205	0.083673	0.01513	0.005393	0	0.0181152	0	0.006435	0.004787	0	0	0.266018	0.077211	0	0	0.013601
Gorai.001G017700.D	transition up	1	6	6	1--6--6	yes	sucrose synthase 4-like		Gohir.D07G016900		genemark-Dt_07_GB713-processed-gene-59.40	genemark-Dt_07-processed-gene-59.168	GhM_D07G0201	Ghi_D07G00871	Ghicr24_D07G017900	17v16,	0.006066	0	0	0.005111	0.004666	0	0.005393	0	0.0301579	0.110575	0.013332	2.53875	1.01432	3.2137	5.34919	9.32278	10.2884	2.87266	2.47434
Gorai.001G017800.A		4	9	15	4--9--15	yes	Phosphoinositide phosphatase family protein-like		Gohir.A07G017200		genemark-At_07_GB713-processed-gene-1.210	genemark-At_07-processed-gene-1.156	GhM_A07G0202	Ghi_A07G00911	Ghicr24_A07G017600		0.543671	0.38626	0.520005	0.293047	0.435285	0.578386	0.611806	0.669234	0.72791	0.568575	0.819372	0.319033	0.572519	0.594242	0.550859	0.32244	0.458875	0.781337	0.339872
Gorai.001G017800.D	transition down	2	9	821	2--9--821	yes	Phosphoinositide phosphatase family protein-like		Gohir.D07G017000	Gh_D07G019200	genemark-Dt_07_GB713-processed-gene-59.39	genemark-Dt_07-processed-gene-59.167	GhM_D07G0202	Ghi_D07G00876	Ghicr24_D07G018000		3.34837	2.19855	3.01126	2.19734	2.32517	2.57446	2.35285	2.26465	2.25706	1.43073	1.86111	0.813816	1.09447	1.35169	1.20041	0.909626	1.35215	1.96985	0.785361
Gorai.001G017900.A	transition up	1	7	7	1--7--7	yes	bHLH (TF)		Gohir.A07G017400	Gh_A07G017700	genemark-At_07_GB713-processed-gene-1.148	genemark-At_07-processed-gene-4.461	GhM_A07G0203	Ghi_A07G00916	Ghicr24_A07G017700		0.342718	0.81978	0.347192	0.247077	0.337036	0.456974	0.430829	0.355551	0.290153	0.52442	0.669054	0.357049	0.483626	0.577482	0.487179	0.890949	0.517278	0.946066	0.361528
Gorai.001G017900.D	transition up	1	7	7	1--7--7	yes	bHLH (TF)		Gohir.D07G017200		genemark-Dt_07_GB713-processed-gene-59.117	genemark-Dt_07-processed-gene-60.1157	GhM_D07G0203	Ghi_D07G00881	Ghicr24_D07G018100		0.390358	0.306475	0.387169	0.285708	0.213607	0.449364	0.336871	0.196359	0.276527	0.309955	0.356392	0.222085	0.394522	0.603773	0.428013	0.939856	0.436543	1.1802	0.445589
Gorai.001G018000.A	transition up	1	4	4	1--4--4	yes	ARID/BRIGHT DNA-binding domain-containing protein-like		Gohir.A07G017500		genemark-At_07_GB713-processed-gene-1.211	genemark-At_07-processed-gene-1.157	GhM_A07G0204	Ghi_A07G00921	Ghicr24_A07G017800	19v18,	2.24044	1.50234	2.33652	1.29026	1.59251	1.94372	2.26743	1.63236	1.68152	1.48429	1.86447	1.16339	1.661	3.30439	2.468	2.47458	2.23096	2.83595	1.25199
Gorai.001G018000.D	transition up	1	6	38	1--6--38	yes	ARID/BRIGHT DNA-binding domain-containing protein-like		Gohir.D07G017300		maker-Dt_07_GB713-augustus-gene-59.379	maker-Dt_07-snap-gene-59.18	GhM_D07G0204	Ghi_D07G00886	Ghicr24_D07G018200	19v18,	3.63755	4.24071	3.97094	2.768	3.01373	3.51999	3.36933	2.97906	3.25285	2.86714	3.32742	2.79665	3.1305	8.21041	4.95202	7.8237	8.20089	7.28036	3.90266
Gorai.001G018100.A		12	4	9	12--4--9	yes	phosphatidylinositol-4-phosphate 5-kinase family protein-like		Gohir.A07G017600		genemark-At_07_GB713-processed-gene-1.149	maker-At_07-augustus-gene-4.925	GhM_A07G0205	Ghi_A07G00926	Ghicr24_A07G017900		5.60709	4.71206	5.5203	3.1711	3.96849	4.38006	4.32334	4.08492	4.63458	3.90244	4.2766	3.07435	3.91802	5.47099	5.45981	4.31303	5.08642	4.64677	2.8301
Gorai.001G018100.D	transition up	1	4	4	1--4--4	yes	phosphatidylinositol-4-phosphate 5-kinase family protein-like		Gohir.D07G017400	Gh_D07G019600	genemark-Dt_07_GB713-processed-gene-59.116	genemark-Dt_07-processed-gene-60.1156	GhM_D07G0205	Ghi_D07G00891	Ghicr24_D07G018300		3.65896	3.20524	3.71435	2.38425	2.78733	3.41054	3.24665	3.15225	3.59025	3.21784	3.27846	2.99083	3.68591	5.64677	5.16425	4.07629	5.17867	4.42039	2.61117
Gorai.001G018200.A		0	9	15	0--9--15	yes	Plant invertase/pectin methylesterase inhibitor superfamily-like		Gohir.A07G017700	Gh_A07G018100	genemark-At_07_GB713-processed-gene-1.214	genemark-At_07-processed-gene-1.161	GhM_A07G0206	Ghi_A07G00931	Ghicr24_A07G018000		0	0	0.014637	0	0.015997	0.014898	0.290146	0.032116	0.0271484	0.039649	0.060256	0	0	0	0.0141494	0	0	0.006342	0
Gorai.001G018200.D	transition up	1	6	6	1--6--6	yes	Plant invertase/pectin methylesterase inhibitor superfamily-like		Gohir.D07G017500	Gh_D07G019700	genemark-Dt_07_GB713-processed-gene-59.36	genemark-Dt_07-processed-gene-59.164	GhM_D07G0206	Ghi_D07G00896	Ghicr24_D07G018400	23v22,	1.63018	1.75724	2.2743	2.23746	1.54183	1.52315	0.939371	1.18857	1.2148	1.82678	1.22083	2.33068	1.38276	3.20583	10.2517	19.0972	18.0134	4.32555	3.05472
Gorai.001G018300.A	transient up	2	9	29	2--9--29	yes	Plant invertase/pectin methylesterase inhibitor superfamily-like		Gohir.A07G017800		genemark-At_07_GB713-processed-gene-1.215	maker-At_07-augustus-gene-1.256	GhM_A07G0207	Ghi_A07G00936	Ghicr24_A07G018200	17v16,18v17,19v18,	7.49212	15.7491	36.3692	38.0394	50.6717	110.472	39.9857	85.8934	54.5076	21.3921	61.5305	1.30937	5.29395	1.61973	0.946555	0.897423	0.964325	1.04463	1.23838
Gorai.001G018300.D	transition down	2	9	29	2--9--29	yes	Plant invertase/pectin methylesterase inhibitor superfamily-like		Gohir.D07G017600		genemark-Dt_07_GB713-processed-gene-59.33,genemark-Dt_07_GB713-processed-gene-59.34	genemark-Dt_07-processed-gene-59.161,genemark-Dt_07-processed-gene-59.162	GhM_D07G0207,GhM_D07G0208	Ghi_D07G00901,Ghi_D07G00906	Ghicr24_D07G018500	17v16,19v18,	32.146	36.6035	38.5429	30.5025	52.9878	62.4284	33.944	47.008	38.5054	21.3962	38.048	1.68174	4.68359	1.7975	1.33051	1.09805	1.07398	0.67211	0.940436
Gorai.001G018400.A		0					Haloacid dehalogenase-like hydrolase (HAD) superfamily protein-like		Gohir.A07G017900	Gh_A07G018300	genemark-At_07_GB713-processed-gene-2.1	maker-At_07-snap-gene-2.139	GhM_A07G0208	Ghi_A07G00941	Ghicr24_A07G018300		1.8271	1.33174	1.72558	1.16325	1.38977	1.8514	1.18117	1.24954	0.935203	0.877744	1.21567	0.507203	0.848417	1.72922	1.36028	1.37632	1.19148	1.71452	1.22201
Gorai.001G018400.D	transition down	2	9	1307	2--9--1307	yes	Haloacid dehalogenase-like hydrolase (HAD) superfamily protein-like		Gohir.D07G017700		maker-Dt_07_GB713-augustus-gene-59.376	maker-Dt_07-augustus-gene-59.58	GhM_D07G0209	Ghi_D07G00911	Ghicr24_D07G018600	19v18,	3.40705	3.94818	3.83574	2.19966	2.66561	2.84152	1.78067	1.48468	1.08437	0.626996	1.29546	0.616537	0.829663	1.9177	1.23205	1.05283	0.984321	1.10364	0.759146
Gorai.001G018500.A		0					abscisic acid responsive elements-binding factor 2-like				snap_masked-At_07_GB713-processed-gene-2.280		GhM_A07G0210	Ghi_A07G00946			2.38704	3.97228	2.38244	1.51708	1.55369	1.58607	1.79302	1.13494	1.37146	1.48958	1.52273	1.153	1.18088	2.77163	1.42382	2.11536	2.04003	1.60078	1.19095
Gorai.001G018500.D		2	4	30	2--4--30	yes	abscisic acid responsive elements-binding factor 2-like		Gohir.D07G017750	Gh_D07G020200			GhM_D07G0211				1.60688	2.03807	1.55906	0.817918	1.16392	1.37195	1.39696	0.795756	0.738317	0.758887	1.21955	0.598344	0.667092	1.378	0.706672	1.18562	1.11355	1.20999	0.520725
Gorai.001G018600.A		2	6	79	2--6--79	yes			Gohir.A07G018100		genemark-At_07_GB713-processed-gene-2.3	genemark-At_07-processed-gene-4.465	GhM_A07G0211	Ghi_A07G00956	Ghicr24_A07G018400		3.56934	2.73411	4.17889	2.31956	4.0967	5.05145	4.92904	3.5096	2.65476	2.55402	3.67499	1.49965	2.64847	2.39644	2.46726	2.32076	2.04563	3.84232	1.9928
Gorai.001G018600.D	transition down	2	6	448	2--6--448	yes			Gohir.D07G017900		genemark-Dt_07_GB713-processed-gene-59.113	genemark-Dt_07-processed-gene-60.1153	GhM_D07G0212	Ghi_D07G00916	Ghicr24_D07G018800	19v18,	6.43053	6.10427	6.99831	5.19117	6.58813	7.89149	6.85085	6.22307	4.7028	5.19043	5.79972	3.98722	4.80174	4.07002	4.48944	3.58792	4.31231	5.35904	3.25042
Gorai.001G018700.A		9	4	9	9--4--9	yes	HOPM interactor 7-like		Gohir.A07G018300		maker-At_07_GB713-augustus-gene-2.437	maker-At_07-augustus-gene-2.57	GhM_A07G0213	Ghi_A07G00966	Ghicr24_A07G018600		8.28337	6.85039	8.51242	5.80513	7.35296	8.76775	7.28166	7.31901	8.46065	6.82036	8.36356	3.64964	6.31646	7.42938	7.86089	6.44031	7.4539	5.97037	3.33349
Gorai.001G018700.D		9					HOPM interactor 7-like		Gohir.D07G018100		genemark-Dt_07_GB713-processed-gene-59.28	genemark-Dt_07-processed-gene-59.156	GhM_D07G0214	Ghi_D07G00926	Ghicr24_D07G019000		11.8207	10.1272	12.199	7.54226	9.98801	12.0094	10.1488	9.83914	11.2335	9.72867	11.6475	5.6378	8.65582	10.8203	10.8123	8.96454	10.0939	8.2715	4.98426
Gorai.001G018800.A	transition up	1	7	38	1--7--38	yes	jasmonate-zim-domain protein 12-like		Gohir.A07G018400		genemark-At_07_GB713-processed-gene-2.4	maker-At_07-augustus-gene-4.927	GhM_A07G0214	Ghi_A07G00971	Ghicr24_A07G018700		8.27592	9.37853	11.0647	7.15133	10.829	12.7778	15.1553	13.8461	11.9589	13.2356	22.2328	17.6566	17.8744	37.8174	27.723	43.1895	39.699	37.3854	26.8996
Gorai.001G018800.D	transition up	1	4	4	1--4--4	yes	jasmonate-zim-domain protein 12-like		Gohir.D07G018200		genemark-Dt_07_GB713-processed-gene-59.112	maker-Dt_07-snap-gene-60.1604	GhM_D07G0215	Ghi_D07G00931	Ghicr24_D07G019100		32.8886	30.4031	32.6421	26.7182	30.231	31.6483	31.4628	36.32	34.3845	38.2892	44.4778	33.5147	38.6778	60.4147	52.9462	53.4183	52.8665	55.1669	39.3235
Gorai.001G018900.A	transition up	1	4	4	1--4--4	yes	Transmembrane proteins 14C-like		Gohir.A07G018500		augustus_masked-At_07_GB713-processed-gene-2.233	augustus_masked-At_07-processed-gene-2.8	GhM_A07G0215	Ghi_A07G00976	Ghicr24_A07G018800		46.0667	30.8031	29.4572	23.8712	27.013	32.1184	29.6771	35.6868	34.2981	27.746	33.182	23.9882	32.5824	40.9634	33.614	38.4515	43.881	46.7522	31.4416
Gorai.001G018900.D	transition up	1	4	4	1--4--4	yes	Transmembrane proteins 14C-like		Gohir.D07G018300		maker-Dt_07_GB713-augustus-gene-59.373	augustus_masked-Dt_07-processed-gene-59.234	GhM_D07G0216	Ghi_D07G00936	Ghicr24_D07G019200		40.7963	25.8375	24.7825	21.2591	25.1668	27.0082	28.9157	33.6816	30.9129	26.1769	27.9126	21.7554	28.7128	39.4618	32.35	35.8792	38.5132	40.7959	27.9433
Gorai.001G019000.A																	0	0	0	0	0	0	0	0	0	0	0	0	0	0	0	0	0	0	0
Gorai.001G019000.D									Gohir.D07G018350				GhM_D07G0217	Ghi_D07G00941			0	0	0	0	0	0	0	0	0	0	0	0	0	0	0	0	0	0	0
Gorai.001G019100.A		3	5	887	3--5--887	yes	ERF (TF)		Gohir.A07G018600		genemark-At_07_GB713-processed-gene-2.8	genemark-At_07-processed-gene-4.471	GhM_A07G0216	Ghi_A07G00981	Ghicr24_A07G018900		0	0	0	0	0	0	0	0	0	0	0	0.012246	0	0	0	0	0	0	0
Gorai.001G019100.D		3	1	27	3--1--27	yes	ERF (TF)		Gohir.D07G018400	Gh_D07G020600	maker-Dt_07_GB713-pred_gff_Mikado_subloci-gene-59.176	maker-Dt_07-pred_gff_Mikado_subloci-gene-60.722	GhM_D07G0218	Ghi_D07G00946	Ghicr24_D07G019300		0	0	0	0	0	0	0	0	0.344834	0.019276	0.07665	0.151207	0.017335	0.018957	0.0389466	0.034291	0	0.01168	0
Gorai.001G019200.A		0							Gohir.A07G018700		genemark-At_07_GB713-processed-gene-2.10	genemark-At_07-processed-gene-4.474	GhM_A07G0218	Ghi_A07G00991,Ghi_A07G00996	Ghicr24_A07G019000		3.2089	2.56309	3.44306	2.63649	2.84582	2.73246	3.13272	2.23449	2.24399	2.39767	2.60238	1.94064	2.19935	2.73335	2.96477	3.30244	2.93031	3.13028	2.28613
Gorai.001G019200.D		2							Gohir.D07G018500	Gh_D07G020700	maker-Dt_07_GB713-augustus-gene-59.421	augustus_masked-Dt_07-processed-gene-60.413	GhM_D07G0220	Ghi_D07G00951,Ghi_D07G00956	Ghicr24_D07G019400		2.45368	1.58939	2.3378	1.40026	1.85083	1.66428	2.13664	1.48567	1.4143	1.28056	1.62268	1.1745	1.36583	1.19997	1.61354	1.2022	1.22599	1.57242	0.930635
Gorai.001G019300.A	transition up	1	6	22	1--6--22	yes			Gohir.A07G018800		genemark-At_07_GB713-processed-gene-2.11	augustus_masked-At_07-processed-gene-4.122	GhM_A07G0219	Ghi_A07G01001	Ghicr24_A07G019100	12v11,17v16,	1.66272	0.910898	2.1427	1.24555	3.02957	2.70388	6.94205	6.01201	7.95445	11.8174	7.67842	17.2549	12.2991	16.1232	10.9005	12.1475	11.8241	18.5835	19.9672
Gorai.001G019300.D	transition up	1							Gohir.D07G018600		maker-Dt_07_GB713-pred_gff_Mikado_subloci-gene-59.171		GhM_D07G0221	Ghi_D07G00961	Ghicr24_D07G019500	17v16,	0.177685	0.072537	0.530401	0.219501	0.847898	0.825801	1.51505	1.24088	0.812553	1.38261	1.47866	2.4361	2.02798	2.06423	1.74437	1.83354	1.70976	4.08961	2.38246
Gorai.001G019400.A	transient up	11	9	15	11--9--15	yes	copper transporter 5-like		Gohir.A07G018900		genemark-At_07_GB713-processed-gene-2.12	augustus_masked-At_07-processed-gene-4.123	GhM_A07G0220	Ghi_A07G01006	Ghicr24_A07G019200	19v18,	24.1287	12.5083	20.5184	11.738	23.8261	31.0684	35.2844	73.2806	78.7722	63.6409	61.2118	42.8468	69.8071	22.8284	38	38.1889	37.2444	35.6604	42.4094
Gorai.001G019400.D	transition up	1	2	31	1--2--31	yes	copper transporter 5-like		Gohir.D07G018700		maker-Dt_07_GB713-pred_gff_Mikado_subloci-gene-59.170	maker-Dt_07-pred_gff_Mikado_subloci-gene-60.719	GhM_D07G0222	Ghi_D07G00966	Ghicr24_D07G019600	19v18,	19.6725	11.0148	17.8078	8.16153	14.4227	16.6778	17.1818	29.3705	29.3084	23.0534	21.313	20.1184	37.1267	17.5594	20.7205	31.101	28.988	30.3633	31.9325
Gorai.001G019500.A	transient up	11	9	15	11--9--15	yes	root-specific kinase 1-like		Gohir.A07G019000	Gh_A07G019300	genemark-At_07_GB713-processed-gene-2.86	genemark-At_07-processed-gene-2.181	GhM_A07G0221	Ghi_A07G01011	Ghicr24_A07G019300	17v16,23v22,24v23	0.090274	0.058408	0.239942	0.334239	1.02752	1.6141	8.70298	17.7706	24.9309	18.1802	21.977	2.10733	2.46637	3.94441	2.0811	1.5739	1.7897	0.175034	1.38973
Gorai.001G019500.D	transient up	11	9	15	11--9--15	yes	root-specific kinase 1-like		Gohir.D07G018800		genemark-Dt_07_GB713-processed-gene-59.22	genemark-Dt_07-processed-gene-59.150	GhM_D07G0223	Ghi_D07G00971	Ghicr24_D07G019700	17v16,	0.787211	0.79174	0.925701	0.677844	1.43373	1.8638	7.35925	13.2394	22.0318	18.5766	22.7084	4.93899	5.07842	7.53612	4.11271	4.37655	4.19179	1.92457	3.18406
Gorai.001G019600.A	transition down	2	2	488	2--2--488	yes	Chalcone-flavanone isomerase family protein-like		Gohir.A07G019100		maker-At_07_GB713-augustus-gene-2.405	maker-At_07-augustus-gene-4.930	GhM_A07G0222	Ghi_A07G01016	Ghicr24_A07G019400		3.94312	4.14413	4.4315	4.49974	4.83919	4.70663	5.72333	3.39165	3.21963	2.57313	3.81378	2.19262	1.79713	2.68741	3.08691	1.94125	2.25423	1.95023	1.02178
Gorai.001G019600.D	transition down	2					Chalcone-flavanone isomerase family protein-like		Gohir.D07G018900		maker-Dt_07_GB713-augustus-gene-59.420	maker-Dt_07-snap-gene-60.1602	GhM_D07G0224	Ghi_D07G00976	Ghicr24_D07G019800		3.22301	1.35462	2.81255	2.44169	1.81535	1.56354	1.7197	0.805145	1.12565	0.541943	0.681472	0.34068	0.191138	0.251478	0.163452	0.082181	0.028367	0.045053	0.054084
Gorai.001G019700.A	transition up	1	1	16	1--1--16	yes			Gohir.A07G019200		genemark-At_07_GB713-processed-gene-2.14	maker-At_07-snap-gene-4.1464	GhM_A07G0223	Ghi_A07G01021	Ghicr24_A07G019500	17v16,	2.39822	2.50459	3.39796	2.34691	3.75845	5.02363	4.82275	2.77198	2.49037	1.62945	2.46366	5.20551	7.54007	3.36949	10.4886	5.39319	3.62329	15.7515	3.60522
Gorai.001G019700.D		10	1	16	10--1--16	yes			Gohir.D07G019000		genemark-Dt_07_GB713-processed-gene-59.105	maker-Dt_07-snap-gene-60.1601	GhM_D07G0225	Ghi_D07G00981	Ghicr24_D07G019900		10.5472	9.24713	10.6351	7.95209	8.67796	12.4511	12.2022	5.41252	5.99592	2.33245	4.25384	5.17002	8.09283	4.60784	13.3999	7.05058	4.55835	16.6643	4.35989
Gorai.001G019800.A	transition down	2	9	258	2--9--258	yes	Leucine-rich receptor-like protein kinase family protein-like		Gohir.A07G019300		augustus_masked-At_07_GB713-processed-gene-2.235	augustus_masked-At_07-processed-gene-2.10	GhM_A07G0224	Ghi_A07G01026	Ghicr24_A07G019600	17v16,	11.3956	12.5716	18.3443	12.6037	18.9451	23.9445	17.968	12.6071	10.6756	7.82291	15.4616	4.08188	6.28627	7.59804	6.14395	5.84855	4.88051	8.77537	4.83362
Gorai.001G019800.D	transition down	2	6	6	2--6--6	yes	Leucine-rich receptor-like protein kinase family protein-like		Gohir.D07G019100		augustus_masked-Dt_07_GB713-processed-gene-59.459	augustus_masked-Dt_07-processed-gene-59.232	GhM_D07G0226	Ghi_D07G00986	Ghicr24_D07G020000	17v16,23v22,	5.62066	6.28431	9.35404	6.58167	8.76382	8.5947	6.735	4.96374	4.05459	2.88646	5.55893	1.32408	2.02582	2.35722	1.29867	1.34148	1.41313	4.10622	1.44021
Gorai.001G019900.A		0					YGGT family protein-like		Gohir.A07G019400		maker-At_07_GB713-augustus-gene-2.407	genemark-At_07-processed-gene-4.480	GhM_A07G0225	Ghi_A07G01031	Ghicr24_A07G019700		2.07275	2.72567	1.80595	1.39687	1.45659	2.09154	2.10714	2.12194	1.78333	1.72649	3.01081	1.40265	1.30814	1.95059	2.05295	1.38551	1.832	2.38693	1.25787
Gorai.001G019900.D		0					YGGT family protein-like		Gohir.D07G019200		maker-Dt_07_GB713-augustus-gene-59.418	maker-Dt_07-snap-gene-60.1600	GhM_D07G0227	Ghi_D07G00991	Ghicr24_D07G020100	17v16,	1.45546	1.10505	1.32924	0.934324	1.24409	1.74175	1.44268	1.08219	0.8988	1.10814	1.58118	0.367605	1.02329	1.24037	0.949048	0.588949	0.803477	1.54327	0.836623
Gorai.001G020000.A	transition up	1	1	1095	1--1--1095	yes			Gohir.A07G019500		augustus_masked-At_07_GB713-processed-gene-2.236	augustus_masked-At_07-processed-gene-2.12	GhM_A07G0226	Ghi_A07G01036	Ghicr24_A07G019800		1.15439	0.706022	1.21417	0.742997	1.0512	1.18179	1.14373	1.15253	1.03177	1.15239	1.54058	0.961576	1.58993	1.73776	2.14542	1.44346	1.76075	1.95238	1.4644
Gorai.001G020000.D	transition up	1	7	19	1--7--19	yes			Gohir.D07G019300		genemark-Dt_07_GB713-processed-gene-59.16	genemark-Dt_07-processed-gene-59.144	GhM_D07G0228	Ghi_D07G00996	Ghicr24_D07G020200		1.2068	0.842651	1.19637	0.968743	1.04072	1.41614	1.21608	1.26602	1.30851	1.40271	1.91102	0.807823	1.53723	1.49394	1.97155	1.65636	1.47348	1.99632	1.22248
Gorai.001G020100.A	transition up	1	8	418	1--8--418	yes			Gohir.A07G019600		genemark-At_07_GB713-processed-gene-2.16	genemark-At_07-processed-gene-4.481	GhM_A07G0227	Ghi_A07G01041	Ghicr24_A07G019900		2.25088	2.10204	3.00588	1.66383	2.42475	3.35282	3.39153	4.32391	3.33557	4.67058	5.49362	3.26324	5.48647	8.39419	8.13605	10.0073	10.5112	15.149	10.3672
Gorai.001G020100.D	transition up	1	9	15	1--9--15	yes									Ghicr24_D07G020300		4.61368	5.96614	6.58875	4.73287	6.71119	7.30853	8.83963	8.41922	8.96187	9.74105	9.49157	6.03428	7.53027	8.07147	8.42475	6.47888	8.83651	11.6065	7.07169
Gorai.001G020200.A	transition up	1	6	4	1--6--4	yes	F-box family protein-like		Gohir.A07G019700		maker-At_07_GB713-augustus-gene-2.442	maker-At_07-augustus-gene-2.62	GhM_A07G0228	Ghi_A07G01046	Ghicr24_A07G020000		8.86788	7.08	9.41164	6.98243	8.65423	10.7741	10.2237	9.02599	10.1348	8.52566	10.5528	6.95355	10.1129	13.4969	14.3852	12.8849	13.2419	12.7596	7.13227
Gorai.001G020200.D	transition up	1	4	4	1--4--4	yes	F-box family protein-like		Gohir.D07G019500		maker-Dt_07_GB713-augustus-gene-58.382	genemark-Dt_07-processed-gene-59.143	GhM_D07G0230	Ghi_D07G01006	Ghicr24_D07G020400		8.81995	7.97391	9.61887	7.20376	8.15497	9.20936	9.52637	8.75868	9.81378	8.24612	9.27663	6.41025	9.47027	12.1791	12.5258	11.1634	11.4068	10.9235	6.14978
Gorai.001G020300.A	transition down	2	9	49	2--9--49	yes	Trihelix (TF)		Gohir.A07G019800		genemark-At_07_GB713-processed-gene-2.17	augustus_masked-At_07-processed-gene-4.128	GhM_A07G0229	Ghi_A07G01051	Ghicr24_A07G020100	17v16,23v22,	2.73183	1.77764	1.89417	0.768395	1.03836	1.2491	0.946227	0.615892	0.711128	0.562457	1.01177	0.255881	0.328274	0.569661	0.528531	0.505776	0.513606	1.24405	0.415728
Gorai.001G020300.D	transition down	2	57	1331	2--57--1331	yes	Trihelix (TF)		Gohir.D07G019600				GhM_D07G0231	Ghi_D07G01011	Ghicr24_D07G020500	17v16,	4.26657	2.80653	3.95994	2.44417	2.64139	2.6921	2.64191	1.77054	1.94097	1.26619	1.84449	0.549651	0.784328	0.818936	0.660902	0.610544	0.566919	0.837609	0.598978
Gorai.001G020400.A	transition down	2	9	1251	2--9--1251	yes	MYB (TF)		Gohir.A07G019900				GhM_A07G0230		Ghicr24_A07G020200		0.252512	0.129632	0.219684	0.25306	0.20023	0.210783	0.118078	0.042449	0.0355142	0	0	0	0	0	0	0	0.012498	0	0
Gorai.001G020400.D		3	21	464	3--21--464	yes	MYB (TF)		Gohir.D07G019700		genemark-Dt_07_GB713-processed-gene-58.170	genemark-Dt_07-processed-gene-60.1133	GhM_D07G0232	Ghi_D07G01016	Ghicr24_D07G020600		0	0	0	0	0	0	0	0	0	0	0	0.01681	0	0	0	0	0	0	0
Gorai.001G020500.A		2	1	5	2--1--5	yes	MYB (TF)		Gohir.A07G020000		genemark-At_07_GB713-processed-gene-2.19	maker-At_07-augustus-gene-4.935		Ghi_A07G01061	Ghicr24_A07G020300		0.0113	0.030761	0.053906	0.021612	0.062832	0.022102	0.022386	0	0	0.008515	0	0	0	0	0	0.01256	0	0.010647	0
Gorai.001G020500.D		2	1	1202	2--1--1202	yes	MYB (TF)		Gohir.D07G019800		genemark-Dt_07_GB713-processed-gene-58.169	genemark-Dt_07-processed-gene-60.1131	GhM_D07G0233	Ghi_D07G01021	Ghicr24_D07G020700		0.084575	0.075877	0.071101	0.021612	0.049083	0.211884	0.188522	0.032003	0.0394559	0.034058	0.037608	0	0	0	0	0	0	0.042589	0
Gorai.001G020600.A	transient down	2	6	6	2--6--6	yes	MYB (TF)		Gohir.A07G020200		genemark-At_07_GB713-processed-gene-2.21	genemark-At_07-processed-gene-4.486	GhM_A07G0231	Ghi_A07G01066	Ghicr24_A07G020400	23v22,	0.478651	0.966577	0.545812	0.345753	0.4455	0.701614	0.535997	0.376922	0.280392	0.0924	0.531391	0.154537	0.175423	0.062642	0.179957	0.103132	0.080101	1.24638	0.426753
Gorai.001G020600.D	transition down	2	1	1012	2--1--1012	yes	MYB (TF)		Gohir.D07G019900		genemark-Dt_07_GB713-processed-gene-58.167	genemark-Dt_07-processed-gene-60.1129	GhM_D07G0234	Ghi_D07G01026	Ghicr24_D07G020800		0.314012	0.361191	0.316981	0.374641	0.27767	0.345165	0.18395	0.061348	0.127745	0.040489	0.219075	0.044647	0.043754	0.079359	0.0148559	0.052	0.014263	0.037264	0.118996
Gorai.001G020700.A		1	2	2	1--2--2	yes	peroxin 10-like		Gohir.A07G020300	Gh_A07G021100	maker-At_07_GB713-augustus-gene-2.410	maker-At_07-augustus-gene-4.937	GhM_A07G0233	Ghi_A07G01071	Ghicr24_A07G020500		1.33093	0.729866	1.33829	0.733883	1.15124	1.22719	1.42688	1.12845	1.15654	0.963747	1.08537	0.736037	1.05156	1.58821	1.22638	1.26771	1.1951	1.61902	1.09587
Gorai.001G020700.D	transition up	1	4	937	1--4--937	yes	peroxin 10-like		Gohir.D07G020000			maker-Dt_07-snap-gene-60.1595	GhM_D07G0235	Ghi_D07G01031	Ghicr24_D07G020900		0.557066	0.942907	0.675763	0.469314	0.720828	1.01753	0.905973	0.820172	0.588502	0.793066	1.0643	0.502226	1.15935	1.40126	1.31697	1.58398	1.52113	2.06286	1.01535
Gorai.001G020800.A		1	1	110	1--1--110	yes	Ribosomal protein S3 family protein-like		Gohir.A07G020350			maker-At_07-augustus-gene-4.938	GhM_A07G0234	Ghi_A07G01076			0.645559	0.266262	0.384955	0.207507	0.4583	0.376883	0.301878	0.25751	0.172007	0.759739	0.513307	0.256697	0.712854	1.14606	0.134361	0.759088	0.5294	1.3874	0.753531
Gorai.001G020800.D		3	11	317	3--11--317	yes	Ribosomal protein S3 family protein-like					maker-Dt_07-snap-gene-60.1594		Ghi_D07G01036			0	0.048818	0	0	0	0.075432	0.065413	0	0	0.049534	0	0.134016	0	0	0	0	0	0	0
Gorai.001G020900.A	transition down	2	9	911	2--9--911	yes	mechanosensitive channel of small conductance-like 10-like		Gohir.A07G020400		maker-At_07_GB713-augustus-gene-2.443	maker-At_07-snap-gene-2.146	GhM_A07G0235	Ghi_A07G01081	Ghicr24_A07G020600	17v16,	11.8157	8.8853	9.20002	5.42844	5.33903	6.96949	4.63518	4.17715	4.31723	2.98289	3.4187	1.03972	1.4663	1.65774	1.65301	1.3139	1.38115	1.41317	0.940307
Gorai.001G020900.D	transition down	2					mechanosensitive channel of small conductance-like 10-like		Gohir.D07G020100		maker-Dt_07_GB713-augustus-gene-58.381	genemark-Dt_07-processed-gene-58.266	GhM_D07G0236	Ghi_D07G01041	Ghicr24_D07G021000	17v16,	15.1128	12.5132	11.4688	6.91731	6.58269	7.86242	6.31246	5.03287	4.82943	3.72018	4.614	1.50524	2.069	2.95341	2.52521	2.37447	2.66863	2.01081	1.88305
Gorai.001G021000.A	transition up	1	6	6	1--6--6	yes			Gohir.A07G020501	Gh_A07G021600	genemark-At_07_GB713-processed-gene-2.96	augustus_masked-At_07-processed-gene-2.15	GhM_A07G0236	Ghi_A07G01086			0.109398	0.355503	0.135888	0.01455	0.391295	0.222923	0.278697	0.279813	0.222211	0.284485	0.380481	0.380155	0.51466	1.80863	1.04085	0.752572	0.908224	0.558244	0.624013
Gorai.001G021000.D		0	8	25	0--8--25	yes			Gohir.D07G020200		maker-Dt_07_GB713-pred_gff_Mikado_subloci-gene-58.236	maker-Dt_07-pred_gff_Mikado_subloci-gene-58.309	GhM_D07G0237	Ghi_D07G01046	Ghicr24_D07G021100		0.516905	0.684349	0.959567	0.37399	0.464543	0.675885	0.742645	0.563756	0.116562	0.282035	0.468701	0.139468	0.27943	0.199423	0.539085	0.463497	0.46806	1.59441	0.625838
Gorai.001G021100.A	transition up	1	3	3	1--3--3	yes	Nitrilase/cyanide hydratase and apolipoprotein N-acyltransferase family protein-like		Gohir.A07G020600		maker-At_07_GB713-augustus-gene-2.444	genemark-At_07-processed-gene-2.200	GhM_A07G0237	Ghi_A07G01096	Ghicr24_A07G020800	17v16,	7.61674	7.00113	9.10884	8.39983	9.0507	8.05482	8.70371	10.7372	12.0692	14.5808	11.6599	15.3998	12.7056	12.803	16.6797	14.0815	13.8448	21.8881	16.8184
Gorai.001G021100.D	transition up	1	3	3	1--3--3	yes	Nitrilase/cyanide hydratase and apolipoprotein N-acyltransferase family protein-like		Gohir.D07G020300		genemark-Dt_07_GB713-processed-gene-58.84	genemark-Dt_07-processed-gene-58.260	GhM_D07G0238	Ghi_D07G01051	Ghicr24_D07G021200		12.199	8.98665	10.6976	7.90942	10.5237	11.0688	10.4225	12.5098	11.191	11.8768	12.4066	9.9698	10.0028	12.8922	15.6186	12.8558	12.6172	19.5967	15.402
Gorai.001G021200.A	transition down	2	9	1884	2--9--1884	yes	Pentatricopeptide repeat (PPR-like) superfamily protein-like		Gohir.A07G020700		snap_masked-At_07_GB713-processed-gene-2.296	augustus_masked-At_07-processed-gene-4.134	GhM_A07G0238	Ghi_A07G01101	Ghicr24_A07G020900		3.58737	3.2309	2.86683	1.63708	2.24844	2.60743	2.67273	1.98738	2.07974	1.83724	1.96728	1.27308	1.38478	1.64348	1.4673	1.69282	1.44346	2.3381	1.37674
Gorai.001G021200.D	transition down	2	4	9	2--4--9	yes	Pentatricopeptide repeat (PPR-like) superfamily protein-like		Gohir.D07G020400				GhM_D07G0239	Ghi_D07G01056	Ghicr24_D07G021300		6.72124	4.82854	4.06282	2.6867	2.83446	3.40211	3.37132	2.85174	2.87835	2.36402	2.91909	1.83363	2.55021	4.15794	2.83728	3.10518	3.56536	2.7896	1.72294
Gorai.001G021300.A		0					alfin-like 5-like				maker-At_07_GB713-augustus-gene-2.412	maker-At_07-snap-gene-4.1472	GhM_A07G0239	Ghi_A07G01106	Ghicr24_A07G021000		0.196968	0.015681	0.226943	0.11083	0.096961	0.316999	0.179453	0.086399	0.0289637	0.062191	0.135661	0.110048	0.078121	0.207704	0.0748911	0.117411	0.042888	0.112296	0.16655
Gorai.001G021300.D		4	8	17	4--8--17	yes	alfin-like 5-like		Gohir.D07G020500		genemark-Dt_07_GB713-processed-gene-58.159	maker-Dt_07-snap-gene-60.1593	GhM_D07G0240	Ghi_D07G01061	Ghicr24_D07G021400		1.79656	1.39483	1.60142	1.33442	1.58455	2.05749	1.56754	1.41472	1.37881	1.40634	1.70067	0.8992	1.42264	2.22033	1.41653	1.55702	1.66491	2.29795	1.07178
Gorai.001G021400.A	transition up	1	9	33	1--9--33	yes	17.6 kDa class II heat shock protein-like		Gohir.A07G020900		genemark-At_07_GB713-processed-gene-2.26	augustus_masked-At_07-processed-gene-4.136	GhM_A07G0240	Ghi_A07G01111	Ghicr24_A07G021100		27.413	39.5146	32.9678	28.0294	44.5936	35.9655	72.8046	158.463	68.2049	66.4625	88.8879	28.0462	52.3187	49.2292	44.7225	74.0045	76.7854	41.6516	62.5555
Gorai.001G021400.D	transient up	11	9	15	11--9--15	yes	17.6 kDa class II heat shock protein-like		Gohir.D07G020600				GhM_D07G0241	Ghi_D07G01066	Ghicr24_D07G021500	17v16,	4.90668	10.1006	9.06832	12.9329	22.6369	26.4558	39.8094	62.8359	50.1844	36.2855	41.1707	15.1643	20.6182	23.1599	24.4618	31.5742	31.7598	19.4918	25.7201
Gorai.001G021500.A		0					WRKY (TF)		Gohir.A07G021000		genemark-At_07_GB713-processed-gene-2.27	maker-At_07-snap-gene-4.1473	GhM_A07G0241	Ghi_A07G01116	Ghicr24_A07G021200		0.078829	0.501508	0.378623	0.299519	0.464565	0.015968	0.18825	0.182535	0.201658	0.134365	0.253029	0.084625	0.032393	0.400862	0.496669	0.076612	0.287776	0.681912	0
Gorai.001G021500.D		0					WRKY (TF)		Gohir.D07G020700		maker-Dt_07_GB713-augustus-gene-58.414	maker-Dt_07-augustus-gene-60.169	GhM_D07G0242	Ghi_D07G01071	Ghicr24_D07G021600		0.268923	0.116309	0.564863	0.70255	0.564476	0.079287	0.397576	0.19504	0.225448	0.466383	0.361048	0.307239	0.168706	0.610064	0.830175	0.183673	0.385298	0.790681	0.282589
Gorai.001G021600.A		0							Gohir.A07G021100		genemark-At_07_GB713-processed-gene-2.100	maker-At_07-snap-gene-2.148	GhM_A07G0243	Ghi_A07G01121	Ghicr24_A07G021400		0.824175	0.282796	0.971677	0.844594	0.915873	1.1697	1.20043	0.740144	0.867327	0.644585	0.900302	0.374416	0.540574	0.584446	0.763389	1.01924	0.689027	1.17806	0.695322
Gorai.001G021600.D		0	2	34	0--2--34	yes			Gohir.D07G020800	Gh_D07G023100	maker-Dt_07_GB713-augustus-gene-58.379	maker-Dt_07-snap-gene-58.40	GhM_D07G0243	Ghi_D07G01076	Ghicr24_D07G021700		1.20535	0.798794	1.61761	0.961632	1.57629	1.35351	1.70446	0.933152	1.38694	0.684773	1.15539	0.601669	1.04912	0.945174	1.17261	1.31682	0.994908	1.88763	0.77425
Gorai.001G021700.A		2	3	3	2--3--3	yes			Gohir.A07G021200		genemark-At_07_GB713-processed-gene-2.101	augustus_masked-At_07-processed-gene-2.19	GhM_A07G0244	Ghi_A07G01126	Ghicr24_A07G021500		3.1127	3.95092	2.88954	2.1479	3.03594	2.47273	2.82189	1.89174	2.38639	1.26802	1.64417	1.88467	1.24834	1.76146	1.97774	1.78376	1.83884	2.18876	1.41728
Gorai.001G021700.D		1	3	3	1--3--3	yes			Gohir.D07G020900		augustus_masked-Dt_07_GB713-processed-gene-58.290	genemark-Dt_07-processed-gene-58.252	GhM_D07G0244,GhM_D07G0245		Ghicr24_D07G021800	17v16,	9.49967	6.79196	8.3376	7.23684	7.11591	7.56611	8.38338	7.66306	7.70634	7.08368	7.65059	10.6098	8.51111	10.9234	10.0922	7.91406	8.23651	7.12175	6.75439
Gorai.001G021800.A		2	4	35	2--4--35	yes	aminopeptidase M1-like		Gohir.A07G021300		genemark-At_07_GB713-processed-gene-2.28	genemark-At_07-processed-gene-4.494	GhM_A07G0245	Ghi_A07G01131	Ghicr24_A07G021600		22.9405	18.5932	19.4472	14.1708	16.6898	17.5352	17.2714	18.1335	18.2393	17.9709	18.4273	11.2189	13.3135	16.5146	18.2421	13.817	15.8511	13.8111	8.73527
Gorai.001G021800.D		2	4	35	2--4--35	yes	aminopeptidase M1-like		Gohir.D07G021000		maker-Dt_07_GB713-augustus-gene-58.413	maker-Dt_07-augustus-gene-60.168	GhM_D07G0246	Ghi_D07G01081	Ghicr24_D07G021900		29.2627	21.79	25.0433	16.805	21.4929	22.453	22.9405	27.6687	28.5231	25.9275	28.9077	15.1274	19.4458	24.3586	27.5232	19.1527	21.3371	18.2146	12.9535
Gorai.001G021900.A		0	1	117	0--1--117	yes			Gohir.A07G021400		genemark-At_07_GB713-processed-gene-2.31	augustus_masked-At_07-processed-gene-4.139	GhM_A07G0247	Ghi_A07G01141	Ghicr24_A07G021800		0.079457	0.052471	0.119908	0.092736	0.049878	0.342533	0.06321	0.082052	0.0670725	0.049061	0.275877	0.051068	0.155939	0.035872	0.0251641	0.042982	0.022072	0	0
Gorai.001G021900.D		0							Gohir.D07G021200				GhM_D07G0248	Ghi_D07G01091			0.079457	0.241244	0.133741	0.074843	0.135737	0.207946	0.046373	0.125844	0.0446364	0.146319	0.105393	0.104256	0.077574	0.081668	0.0682425	0.086675	0.069287	0.060377	0.205605
Gorai.001G022000.A	transition down	2							Gohir.A07G021500		genemark-At_07_GB713-processed-gene-2.32	genemark-At_07-processed-gene-4.498	GhM_A07G0248	Ghi_A07G01146	Ghicr24_A07G021900	8v7,17v16,	13.9627	32.145	9.54781	5.37856	5.52665	6.77549	4.34714	5.48956	4.40078	4.22726	4.79569	1.28172	1.15374	1.03492	1.16778	1.11787	1.07616	1.50953	1.13498
Gorai.001G022000.D		0							Gohir.D07G021300				GhM_D07G0249	Ghi_D07G01096			0.810557	1.03575	0.417323	0.162665	0.378019	0.845834	0.329084	0.491166	0.453419	0.391812	0.585135	0.15348	0.432708	0.616638	0.415368	0.481766	0.449583	0.740233	0.297984
Gorai.001G022100.A	transition up	1	8	36	1--8--36	yes	LBD (TF)		Gohir.A07G021600		genemark-At_07_GB713-processed-gene-2.104	maker-At_07-augustus-gene-2.68	GhM_A07G0250	Ghi_A07G01151	Ghicr24_A07G022000		0.034718	0.030474	0.035966	0	0.090882	0.094293	0.14932	0.086861	0.0837255	0.057507	0.05578	0.066546	0.631164	0.276029	0.184632	0.15447	0.199293	0.147751	0
Gorai.001G022100.D		1	1	37	1--1--37	yes	LBD (TF)		Gohir.D07G021400		maker-Dt_07_GB713-augustus-gene-58.377	genemark-Dt_07-processed-gene-58.248	GhM_D07G0250	Ghi_D07G01101			0.014276	0.015237	0.008557	0	0.019961	0.092587	0.031482	0.034059	0.041718	0.060678	0.079831	0.032949	0.282674	0.146247	0.23635	0.151242	0.139612	0.05097	0.051156
Gorai.001G022200.A	transient down	1	4	4	1--4--4	yes	FTSH protease 4-like		Gohir.A07G021700		genemark-At_07_GB713-processed-gene-2.105	maker-At_07-augustus-gene-2.69	GhM_A07G0251,GhM_A07G0252	Ghi_A07G01156	Ghicr24_A07G022100	8v7,19v18,	5.09161	6.13209	3.75471	2.04607	2.70014	3.32345	2.97539	3.56051	3.87021	3.12507	3.30143	2.1065	3.48915	6.28465	4.3406	4.95744	5.73768	5.10725	2.87596
Gorai.001G022200.D	transition up	1	4	4	1--4--4	yes	FTSH protease 4-like		Gohir.D07G021500		genemark-Dt_07_GB713-processed-gene-58.73	genemark-Dt_07-processed-gene-58.247	GhM_D07G0251	Ghi_D07G01106		23v22,	9.67957	8.85487	7.95597	4.67156	5.4142	6.26001	6.06435	7.59903	7.54497	6.83256	7.55591	5.28078	8.19194	13.6174	10.0315	11.3078	12.9605	10.4988	6.46192
Gorai.001G022300.A		4	8	17	4--8--17	yes	IQD6-like	MT Growth	Gohir.A07G021800		maker-At_07_GB713-augustus-gene-2.449	genemark-At_07-processed-gene-2.210	GhM_A07G0253	Ghi_A07G01161	Ghicr24_A07G022200		2.24025	1.10924	1.74727	0.620292	1.1496	2.21637	1.4831	2.28208	1.94391	2.23617	1.94651	0.544091	2.27578	1.95944	0.941682	0.634321	1.50171	2.53246	0.56175
Gorai.001G022300.D		4	8	17	4--8--17	yes	IQD6-like	MT Growth	Gohir.D07G021600		maker-Dt_07_GB713-augustus-gene-58.375	maker-Dt_07-snap-gene-58.36	GhM_D07G0252	Ghi_D07G01111			1.121	0.857375	1.04256	0.405492	0.821334	1.67475	0.936382	1.44994	1.34174	1.58923	1.29083	0.614043	1.87589	1.04289	0.955856	0.696214	1.23539	2.89513	0.584165
Gorai.001G022400.A	transition up	1	8	8	1--8--8	yes	calmodulin-binding family protein-like		Gohir.A07G021875		genemark-At_07_GB713-processed-gene-2.109	maker-At_07-snap-gene-2.153	GhM_A07G0253	Ghi_A07G01166	Ghicr24_A07G022300	17v16,	0.437335	0.331856	0.398796	0.282684	0.248707	0.36589	0.387817	0.333617	0.359708	0.405845	0.374803	0.548063	0.492961	0.759476	0.801342	0.57903	0.589097	1.09058	0.475221
Gorai.001G022400.D	transition up	1	1	187	1--1--187	yes	calmodulin-binding family protein-like		Gohir.D07G021700		maker-Dt_07_GB713-augustus-gene-58.374	maker-Dt_07-augustus-gene-58.144	GhM_D07G0253	Ghi_D07G01116	Ghicr24_D08G083400		0.303314	0.030654	0.204365	0.11269	0.218035	0.172653	0.239964	0.144748	0.205597	0.165341	0.185542	0.230226	0.165964	0.5319	0.489086	0.421683	0.369542	0.872561	0.300108
Gorai.001G022500.A	transient up	13	9	25	13--9--25	yes			Gohir.A07G021950		maker-At_07_GB713-augustus-gene-2.451	maker-At_07-augustus-gene-2.72	GhM_A07G0254	Ghi_A07G01171	Ghicr24_A07G022400	17v16,23v22,	11.0205	7.46058	12.9722	12.7861	13.3338	13.0999	15.28	20.8296	21.7953	23.0091	18.5183	21.2829	20.1752	28.2712	20.8443	20.3481	22.2544	10.2758	9.57089
Gorai.001G022500.D	transient up	1	9	25	1--9--25	yes			Gohir.D07G021800,Gohir.D07G021900		maker-Dt_07_GB713-augustus-gene-58.373	maker-Dt_07-augustus-gene-58.143	GhM_D07G0254	Ghi_D07G01121		17v16,23v22,	2.63231	2.13302	2.80731	3.21583	3.87044	3.85844	4.85343	4.85761	5.98626	5.27799	4.51088	6.69459	5.63695	8.68314	6.46291	5.85728	5.02555	2.65402	3.26919
Gorai.001G022600.A		6	1	11	6--1--11	yes			Gohir.A07G022025		augustus_masked-At_07_GB713-processed-gene-2.250	augustus_masked-At_07-processed-gene-2.26	GhM_A07G0256	Ghi_A07G01181	Ghicr24_A07G022500		0	0	0.059639	0.060472	0	0.030297	0	0	0	0	0	0	0.184876	0	0.215827	0	0.145106	0.79494	0
Gorai.001G022600.D		10							Gohir.D07G021950				GhM_D07G0255	Ghi_D07G01126	Ghicr24_D07G022000		0.144886	0.078261	0.193117	0	0	0.030297	0	0	0	0	0	0	0	0.066423	0.0785025	0	0.074802	0.141322	0
Gorai.001G022700.A	transition up	2	10	11	2--10--11	yes			Gohir.A07G022100		genemark-At_07_GB713-processed-gene-2.114	augustus_masked-At_07-processed-gene-2.27	GhM_A07G0257	Ghi_A07G01186	Ghicr24_A07G022600		0.632663	1.04961	0.674454	0.050228	0.226061	0.4024	0.123587	0.137214	0.177383	0.065598	0.300053	0.131142	0.119311	0.355132	0.0523283	0.088155	0.306706	1.59718	0.152788
Gorai.001G022700.D		2	1	11	2--1--11	yes			Gohir.D07G022000		maker-Dt_07_GB713-pred_gff_Mikado_subloci-gene-58.225	maker-Dt_07-pred_gff_Mikado_subloci-gene-58.296	GhM_D07G0256	Ghi_D07G01131	Ghicr24_D07G022100		0.510342	1.03595	0.429487	0.39558	0.304172	0.482213	0.26854	0.242683	0.0393814	0.114365	0.342392	0.057993	0.088241	0.627324	0.283863	0.25803	0.287227	1.2777	0.290242
Gorai.001G022800.A		9	4	9	9--4--9	yes	Protein kinase superfamily protein-like		Gohir.A07G022104	Gh_A07G023100	augustus_masked-At_07_GB713-processed-gene-2.203	augustus_masked-At_07-processed-gene-4.141	GhM_A07G0258	Ghi_A07G01191	Ghicr24_A07G022700		7.6093	6.76279	6.48737	3.32451	4.02069	7.42549	4.208	6.07709	5.20848	5.70209	6.49097	3.57678	5.32832	7.80736	5.37646	4.43002	6.12698	4.12379	3.16511
Gorai.001G022800.D	transition up	1	4	4	1--4--4	yes	Protein kinase superfamily protein-like		Gohir.D07G022100		augustus_masked-Dt_07_GB713-processed-gene-58.329	augustus_masked-Dt_07-processed-gene-60.391	GhM_D07G0257	Ghi_D07G01136	Ghicr24_D07G022200		7.40572	5.45796	5.97311	3.58046	4.58819	5.23667	4.92581	4.80695	5.33455	5.58461	5.56313	4.72743	6.52322	9.18572	6.73316	5.62514	7.78314	6.12303	4.41252
Gorai.001G022900.A	transition up	1	13	51	1--13--51	yes			Gohir.A07G022108		maker-At_07_GB713-augustus-gene-2.416	maker-At_07-augustus-gene-4.943	GhM_A07G0259	Ghi_A07G01196	Ghicr24_A07G022800		1.53807	2.61504	1.81795	1.91979	1.90458	2.49967	2.43638	2.79248	2.3578	1.77196	2.48832	1.19124	2.06275	2.44368	2.44772	2.63101	2.82709	4.11031	2.4352
Gorai.001G022900.D	transition up	1							Gohir.D07G022300		maker-Dt_07_GB713-augustus-gene-58.411	maker-Dt_07-snap-gene-60.1589	GhM_D07G0258	Ghi_D07G01141	Ghicr24_D07G022300		1.11264	0.984666	1.17003	0.913305	1.73633	2.10814	2.5817	2.68391	2.27081	2.57894	2.98134	2.08582	5.46618	6.48074	6.6213	6.55897	6.98868	11.1618	4.20773
Gorai.001G023000.A	transition up	1	8	19	1--8--19	yes	PYR1-like 2-like		Gohir.A07G022112		genemark-At_07_GB713-processed-gene-2.40	augustus_masked-At_07-processed-gene-4.143	GhM_A07G0260	Ghi_A07G01201	Ghicr24_A07G022900		0	0	0.003566	0	0	0.064598	0.022563	0.233675	0.152904	0.200402	0.280424	0.108159	0.124332	0.120617	0.509514	0.167941	0.231398	0.960514	0.394851
Gorai.001G023000.D	transition up	1	8	698	1--8--698	yes	PYR1-like 2-like		Gohir.D07G022400				GhM_D07G0259	Ghi_D07G01146	Ghicr24_D07G022400		0.812752	1.04078	1.1742	0.483847	1.28046	2.53451	2.15694	3.44659	3.05779	4.53038	3.53469	2.71608	4.01412	2.72391	7.31562	2.86763	4.53815	10.808	5.11682
Gorai.001G023100.A	transition up	1	8	19	1--8--19	yes	TALE (TF)		Gohir.A07G022116		maker-At_07_GB713-augustus-gene-2.417	maker-At_07-augustus-gene-4.944	GhM_A07G0261	Ghi_A07G01206	Ghicr24_A07G023000		0.149782	0.41943	0.118442	0.064773	0.101279	0.108174	0.136019	0.063605	0.0478498	0.149274	0.107105	0.177336	0.508224	0.881338	0.543818	0.302348	1.20059	1.84926	0.276418
Gorai.001G023100.D	transition up	6	10	11	6--10--11	yes	TALE (TF)		Gohir.D07G022500		genemark-Dt_07_GB713-processed-gene-58.143	genemark-Dt_07-processed-gene-60.1102	GhM_D07G0260	Ghi_D07G01151	Ghicr24_D07G022500	23v22,	0.575273	0.327323	0.459716	0.238341	0.290905	0.376255	0.340199	0.195479	0.130882	0.179837	0.283673	0.106434	0.255226	0.957611	0.172808	0.122345	0.472247	1.8519	0.393074
Gorai.001G023200.A	transient up	1	6	6	1--6--6	yes	N-MYC downregulated-like 1-like		Gohir.A07G022120	Gh_A07G023500	genemark-At_07_GB713-processed-gene-2.120	genemark-At_07-processed-gene-2.230	GhM_A07G0262	Ghi_A07G01211	Ghicr24_A07G023100	17v16,23v22,	0.874413	0.622663	0.70405	0.802607	0.895832	0.727104	0.854023	0.761948	0.5984	1.02798	0.681211	8.48877	8.7678	30.2704	17.5126	15.0526	14.7514	2.68865	5.98222
Gorai.001G023200.D	transient up	18	6	6	18--6--6	yes	N-MYC downregulated-like 1-like		Gohir.D07G022600		genemark-Dt_07_GB713-processed-gene-58.58	genemark-Dt_07-processed-gene-58.229	GhM_D07G0261	Ghi_D07G01156	Ghicr24_D07G022600	17v16,19v18,	1.76334	1.36058	1.48183	1.06386	1.08072	1.076	1.14138	0.717264	0.670812	0.636511	0.63045	2.34484	2.54932	7.56235	4.47328	2.55611	2.76479	1.60883	1.42958
Gorai.001G023300.A		1	4	25	1--4--25	yes	Protein phosphatase 2A, regulatory subunit PR55-like		Gohir.A07G022124	Gh_A07G023700	maker-At_07_GB713-augustus-gene-2.418	genemark-At_07-processed-gene-4.509	GhM_A07G0263	Ghi_A07G01216	Ghicr24_A07G023200		3.83599	2.81562	4.05908	3.87375	3.45454	4.23359	4.81008	3.89379	4.30112	4.88326	4.4816	5.26061	4.14698	5.72622	5.53926	3.69621	4.68883	3.47361	2.66315
Gorai.001G023300.D	transition down	18	6	4	18--6--4	yes	Protein phosphatase 2A, regulatory subunit PR55-like		Gohir.D07G022700	Gh_D07G024800	maker-Dt_07_GB713-augustus-gene-58.409	maker-Dt_07-snap-gene-60.1587	GhM_D07G0262	Ghi_D07G01161	Ghicr24_D07G022700	23v22,	5.87244	4.81705	6.42165	4.42979	4.51685	4.90252	5.99505	4.08302	4.73642	5.18593	5.30591	5.78318	5.79284	10.8738	8.87057	7.58813	8.49307	4.5097	3.34282
Gorai.001G023400.A		0							Gohir.A07G022128				GhM_A07G0264		Ghicr24_A07G023300		1.05657	1.62821	0.806899	0.581747	0.94752	0.577306	1.24107	0.447242	0.480224	0.688428	0.804302	1.92336	0.524459	1.93872	1.0755	0.58595	1.11764	0.497913	0.494037
Gorai.001G023400.D	transition up	1	6	6	1--6--6	yes			Gohir.D07G022750				GhM_D07G0263				1.36342	0.902663	0.888081	0.685126	0.587201	1.15279	0.986873	0.858984	0.987165	1.10419	1.09803	1.97591	1.4094	3.67277	2.6115	2.40739	2.44377	1.55259	2.43884
Gorai.001G023500.A	transition down	2	4	30	2--4--30	yes	NADH-ubiquinone oxidoreductase 20 kDa subunit, mitochondrial-like		Gohir.A07G022136		augustus_masked-At_07_GB713-processed-gene-2.208	maker-At_07-snap-gene-4.1480	GhM_A07G0265	Ghi_A07G01221	Ghicr24_A07G023400	8v7,	122.833	176.75	87.7222	55.0378	57.7875	60.7268	48.9615	76.0017	63.2927	58.2678	75.4431	41.7199	44.4957	60.1507	60.3933	54.3593	64.545	55.5088	43.5326
Gorai.001G023500.D	transition down	2	4	30	2--4--30	yes	NADH-ubiquinone oxidoreductase 20 kDa subunit, mitochondrial-like		Gohir.D07G022800		genemark-Dt_07_GB713-processed-gene-58.139	maker-Dt_07-snap-gene-60.1586	GhM_D07G0264	Ghi_D07G01166	Ghicr24_D07G022800	8v7,	134.974	179.674	95.3935	60.9478	64.0181	57.33	53.1152	70.8127	59.999	56.2013	68.9914	38.409	42.4337	52.1809	52.1805	46.4922	58.0987	50.3708	35.6823
Gorai.001G023600.A		2	8	17	2--8--17	yes			Gohir.A07G022140			maker-At_07-snap-gene-2.156	GhM_A07G0266	Ghi_A07G01226	Ghicr24_A07G023500		0.247096	0.062588	0.321191	0.108341	0.337757	0.327964	0.16219	0.178177	0.214472	0.166438	0.062007	0.105611	0.171931	0.052646	0.0383191	0.078054	0.086908	0.176989	0.026265
Gorai.001G023600.D	transition down	2	1	1539	2--1--1539	yes			Gohir.D07G022900		maker-Dt_07_GB713-augustus-gene-58.370	genemark-Dt_07-processed-gene-58.228	GhM_D07G0265	Ghi_D07G01171	Ghicr24_D07G022900		1.60145	0.816752	1.28201	0.921501	1.23879	1.02178	1.2797	1.21445	1.18668	1.00898	1.05601	0.914333	0.709967	0.794515	0.862236	0.656397	0.704998	0.679433	0.606972
Gorai.001G023700.A	transition up	1	6	6	1--6--6	yes	gamma vacuolar processing enzyme-like		Gohir.A07G022144		augustus_masked-At_07_GB713-processed-gene-2.209	maker-At_07-snap-gene-4.1481	GhM_A07G0267	Ghi_A07G01231	Ghicr24_A07G023600	17v16,	13.681	10.1552	15.3292	12.4227	12.8503	12.8165	15.0118	16.1212	16.4968	15.8331	14.05	20.4637	24.1992	37.923	34.8032	32.6004	37.1206	34.5933	20.4772
Gorai.001G023700.D	transient up	8	3	3	8--3--3	yes	gamma vacuolar processing enzyme-like		Gohir.D07G023000		genemark-Dt_07_GB713-processed-gene-58.138	maker-Dt_07-snap-gene-60.1585	GhM_D07G0266	Ghi_D07G01176	Ghicr24_D07G023000	17v16,18v17,	29.5396	25.2895	35.6043	30.156	30.311	31.6258	27.9904	30.5812	32.2271	26.9858	26.3754	31.0921	27.3336	25.9568	35.9746	25.2076	28.9559	24.5754	16.7791
Gorai.001G023800.A	transition up	1	6	38	1--6--38	yes			Gohir.A07G022148		genemark-At_07_GB713-processed-gene-2.46	maker-At_07-augustus-gene-4.948	GhM_A07G0268	Ghi_A07G01236	Ghicr24_A07G023700	17v16,19v18,	9.69188	6.39443	8.98943	5.85909	6.74492	7.58511	8.81154	7.27414	7.11618	8.18529	8.51706	7.83259	8.54924	16.8903	11.7221	12.9015	13.3487	17.4489	13.9061
Gorai.001G023800.D	transition up	1	6	22	1--6--22	yes			Gohir.D07G023150,Gohir.D07G023100	Gh_D07G025000	genemark-Dt_07_GB713-processed-gene-58.137	genemark-Dt_07-processed-gene-60.1096	GhM_D07G0267	Ghi_D07G01181	Ghicr24_D07G023100	17v16,	7.72975	6.59733	8.93027	5.43319	6.07856	7.44822	7.14732	7.83312	8.39731	9.73996	9.46023	10.3681	11.8809	21.493	16.2243	14.3195	16.1928	20.6469	14.3819
Gorai.001G023900.A		0							Gohir.A07G022148		genemark-At_07_GB713-processed-gene-2.46	maker-At_07-augustus-gene-4.948	GhM_A07G0268	Ghi_A07G01236	Ghicr24_A07G023700		0.282643	0.871528	0.266291	0.375667	0.279394	0.461873	0.414385	0.168279	0.232473	0.075111	0.276373	0.192926	0.128084	0.216155	0.353892	0.171785	0.23407	0.314781	0.495822
Gorai.001G023900.D		1							Gohir.D07G023150,Gohir.D07G023100	Gh_D07G025000	genemark-Dt_07_GB713-processed-gene-58.137	genemark-Dt_07-processed-gene-60.1096	GhM_D07G0267	Ghi_D07G01181	Ghicr24_D07G023100		0.21933	0.172959	0.374331	0.279628	0.147037	0.074974	0.485778	0.089709	0.116237	0.089213	0.25067	0.12512	0.200022	0.307174	0.319138	0.342343	0.178658	0.355364	0.310468
Gorai.001G024000.A	transition up	1	4	4	1--4--4	yes	hydroxyproline-rich glycoprotein family protein-like		Gohir.A07G022152		maker-At_07_GB713-augustus-gene-2.455	maker-At_07-augustus-gene-2.76	GhM_A07G0269	Ghi_A07G01241	Ghicr24_A07G023800		3.31957	2.73145	3.75449	2.17977	2.81837	3.51314	3.91969	3.68153	3.73677	3.61995	4.22541	2.78084	4.61254	8.0714	7.32964	5.70892	7.05319	5.84767	3.84949
Gorai.001G024000.D	transient up	1	6	6	1--6--6	yes	hydroxyproline-rich glycoprotein family protein-like		Gohir.D07G023200		maker-Dt_07_GB713-augustus-gene-58.369	maker-Dt_07-augustus-gene-58.139	GhM_D07G0268	Ghi_D07G01186	Ghicr24_D07G023200	17v16,19v18,	3.14612	2.91002	3.92676	2.35337	3.18238	3.50432	3.93275	3.696	3.74403	3.73892	4.01662	4.03029	5.72737	10.7758	10.5951	8.04778	9.32782	7.69516	4.27149
Gorai.001G024100.A	transition up	1	4	4	1--4--4	yes	hydroxyproline-rich glycoprotein family protein-like		Gohir.A07G022156		maker-At_07_GB713-augustus-gene-2.423	maker-At_07-augustus-gene-4.949	GhM_A07G0270	Ghi_A07G01246	Ghicr24_A07G023900		3.15688	2.57313	3.64059	2.27911	2.99003	3.86289	3.76076	4.23651	4.06395	3.43944	4.2529	2.79006	4.11858	6.05418	6.21551	4.92201	6.18441	5.22731	3.53682
Gorai.001G024100.D	transition up	1	4	4	1--4--4	yes	hydroxyproline-rich glycoprotein family protein-like		Gohir.D07G023300		genemark-Dt_07_GB713-processed-gene-58.136	genemark-Dt_07-processed-gene-60.1095	GhM_D07G0269	Ghi_D07G01191	Ghicr24_D07G023300		3.91834	3.34938	4.54801	2.76875	3.75599	4.63519	4.67373	4.70224	5.19977	4.13454	4.77499	3.19088	5.28895	8.13846	7.23428	6.91199	8.23062	6.86302	4.37615
Gorai.001G024200.A		noA							Gohir.A07G022164		genemark-At_07_GB713-processed-gene-2.49	maker-At_07-augustus-gene-4.951	GhM_A07G0271	Ghi_A07G01251			0	0	0	0	0	0	0	0	0	0	0	0	0	0	0	0	0	0	0
Gorai.001G024200.D	transition up	1	7	7	1--7--7	yes	Polyketide cyclase/dehydrase and lipid transport superfamily protein-like		Gohir.D07G023400		genemark-Dt_07_GB713-processed-gene-58.134	genemark-Dt_07-processed-gene-60.1093	GhM_D07G0270	Ghi_D07G01196	Ghicr24_D07G023400		0	0	0.002632	0	0.021125	0.112182	0	0	0	0.117299	0.144972	0.169361	0.019186	0.157491	0.132673	0.292174	0.199288	0.214874	0.28565
Gorai.001G024300.A	transition up	1	9	15	1--9--15	yes	MYB (TF)		Gohir.A07G022168	Gh_A07G024100	genemark-At_07_GB713-processed-gene-2.126	genemark-At_07-processed-gene-2.236	GhM_A07G0272	Ghi_A07G01256	Ghicr24_A07G024000		0.692842	0.896227	0.294766	0.166194	0.171824	0.57325	0.090132	0.160941	0.083643	0.157347	0.43646	0.116776	0.189429	0.497396	0.715619	0.488651	0.373861	1.37388	0.438211
Gorai.001G024300.D	transition up	1	1	16	1--1--16	yes	MYB (TF)		Gohir.D07G023500	Gh_D07G025400	genemark-Dt_07_GB713-processed-gene-58.52	genemark-Dt_07-processed-gene-58.223	GhM_D07G0271	Ghi_D07G01201	Ghicr24_D07G023500	23v22,	0.495954	0.114548	0.284168	0.096808	0.174604	0.212361	0.055689	0.166483	0.083643	0.161764	0.192639	0.136337	0.291929	0.282115	0.305002	0.290167	0.199719	1.50012	0.23063
Gorai.001G024400.A	transition up	1					C3H (TF)		Gohir.A07G022172		genemark-At_07_GB713-processed-gene-2.127	augustus_masked-At_07-processed-gene-2.34	GhM_A07G0273	Ghi_A07G01261	Ghicr24_A07G024100		35.2934	48.7137	45.2591	42.5867	69.8225	69.0464	100.157	97.5492	107.607	74.2407	103.576	63.9947	74.0238	95.7733	131.533	88.3394	74.6645	59.4755	45.9575
Gorai.001G024400.D	transition up	1	9	39	1--9--39	yes	C3H (TF)		Gohir.D07G023700		maker-Dt_07_GB713-pred_gff_Mikado_subloci-gene-58.219	maker-Dt_07-pred_gff_Mikado_subloci-gene-58.290	GhM_D07G0272	Ghi_D07G01206	Ghicr24_D07G023700		9.45136	16.8804	21.8156	24.0871	32.6006	33.1821	58.3465	44.2681	46.3856	30.0479	40.947	32.9777	39.658	55.8588	75.0359	47.9987	45.7624	32.6862	23.7208
Gorai.001G024500.A		7	3	3	7--3--3	yes			Gohir.A07G022176		maker-At_07_GB713-augustus-gene-2.456	maker-At_07-augustus-gene-2.78	GhM_A07G0275	Ghi_A07G01266	Ghicr24_A07G024200		6.42419	4.77524	6.20955	5.3109	5.18259	4.49436	6.11423	4.9738	4.47177	4.94505	4.82928	3.79434	3.42017	5.20282	4.31304	4.42063	3.76551	4.91679	4.05711
Gorai.001G024500.D	transition up	1	2	2	1--2--2	yes			Gohir.D07G023800		maker-Dt_07_GB713-augustus-gene-58.368	maker-Dt_07-snap-gene-58.28	GhM_D07G0274,GhM_D07G0275	Ghi_D07G01216	Ghicr24_D07G023800	17v16,	0.791757	0.339346	0.839385	0.726753	0.818992	0.86111	1.15775	0.793067	0.874036	0.797316	0.684363	1.3034	0.803569	1.1342	0.96638	1.10634	0.956353	1.04362	1.0227
Gorai.001G024600.A	transition down	12	4	9	12--4--9	yes	Tetratricopeptide repeat (TPR)-like superfamily protein-like		Gohir.A07G022180		genemark-At_07_GB713-processed-gene-2.133	genemark-At_07-processed-gene-2.244	GhM_A07G0276	Ghi_A07G01271	Ghicr24_A07G024300		1.65258	1.42222	1.6765	0.900191	1.56535	1.83871	1.70203	1.34746	1.65336	1.23336	1.55333	1.1948	1.66244	2.22263	1.98772	1.59572	2.04986	1.93985	0.87324
Gorai.001G024600.D		1	4	9	1--4--9	yes	Tetratricopeptide repeat (TPR)-like superfamily protein-like		Gohir.D07G023900		maker-Dt_07_GB713-augustus-gene-58.367	augustus_masked-Dt_07-processed-gene-58.84	GhM_D07G0276	Ghi_D07G01221	Ghicr24_D07G023900		0.866886	0.500945	1.08827	0.571209	0.860783	1.22933	0.962601	0.847068	0.842616	0.788282	0.89966	0.508958	0.867098	1.22174	0.966333	0.840039	0.976215	1.3091	0.474981
Gorai.001G024700.A	transition down	8	3	3	8--3--3	yes			Gohir.A07G022184	Gh_A07G024900	maker-At_07_GB713-augustus-gene-2.425	maker-At_07-snap-gene-4.1485	GhM_A07G0277	Ghi_A07G01276	Ghicr24_A07G024400	18v17,	19.7005	12.3028	17.5972	15.9555	13.6472	13.6452	11.0805	13.1359	12.9204	14.1742	12.141	11.8117	7.65943	8.5276	8.75262	6.91689	7.29029	4.87946	4.49721
Gorai.001G024700.D	transition down	8	3	3	8--3--3	yes			Gohir.D07G024000	Gh_D07G026300	genemark-Dt_07_GB713-processed-gene-58.130	maker-Dt_07-snap-gene-60.1579	GhM_D07G0277	Ghi_D07G01226	Ghicr24_D07G024000		6.33483	5.43413	6.06801	6.71231	6.35378	5.66429	5.90412	5.7007	6.26457	4.70856	4.76137	4.40131	3.48921	3.87946	3.82694	3.27716	3.53237	3.25912	3.48375
Gorai.001G024800.A		3	11	845	3--11--845	yes	Oleosin family protein-like		Gohir.A07G022188								0	0	0	0	0	0	0	0	0	0	0	0	0	0.056489	0	0	0	0	0
Gorai.001G024800.D		3	11	40	3--11--40	yes	Oleosin family protein-like		Gohir.D07G024050		genemark-Dt_07_GB713-processed-gene-58.46	genemark-Dt_07-processed-gene-58.215		Ghi_D07G01231	Ghicr24_D07G024100		0	0	0	0	0	0	0	0	0	0	0	0.091341	0	0	0	0	0	0	0
Gorai.001G024900.A	transition down	2	8	17	2--8--17	yes	AUR1-like	MT Growth	Gohir.A07G022192		genemark-At_07_GB713-processed-gene-2.58	maker-At_07-snap-gene-4.1486	GhM_A07G0279	Ghi_A07G01286			4.94914	6.19755	5.1527	3.60001	3.95377	4.29101	3.90432	6.09537	4.85867	6.29696	4.42712	1.49424	2.96128	2.59569	3.35804	1.3025	2.95966	2.43248	0.808979
Gorai.001G024900.D	transition down	2	8	17	2--8--17	yes	AUR1-like	MT Growth	Gohir.D07G024100		maker-Dt_07_GB713-augustus-gene-58.399	augustus_masked-Dt_07-processed-gene-60.378	GhM_D07G0279	Ghi_D07G01236	Ghicr24_D07G024200		6.72121	3.09466	5.24581	3.90783	4.76979	5.3779	4.89999	6.17995	5.57407	5.38282	5.40022	1.88818	4.3402	3.37495	2.81487	1.60213	2.83976	3.17393	0.676735
Gorai.001G025000.A	transition up	1	8	425	1--8--425	yes	phosphofructokinase 3-like		Gohir.A07G022196		genemark-At_07_GB713-processed-gene-2.134	genemark-At_07-processed-gene-2.245	GhM_A07G0280	Ghi_A07G01291	Ghicr24_A07G024600	18v17,	0.118072	0.110586	0.323676	0.087445	0.319477	0.545009	1.53632	3.06198	2.90346	3.62872	2.8252	2.15652	16.788	9.34125	6.12868	5.16485	5.92227	7.93455	2.97269
Gorai.001G025000.D	transition up	1	8	19	1--8--19	yes	phosphofructokinase 3-like		Gohir.D07G024200		genemark-Dt_07_GB713-processed-gene-58.45	maker-Dt_07-snap-gene-58.26	GhM_D07G0280	Ghi_D07G01241	Ghicr24_D07G024300	18v17,19v18,	0.171158	0.148512	0.307797	0.170518	0.583852	0.636457	1.14302	2.31537	1.54508	2.09015	1.42969	0.662049	20.0197	1.45201	1.99182	1.63637	1.61145	5.84299	1.51864
Gorai.001G025100.A	transition down	3	3	110	3--3--110	yes	vacuolar ATP synthase catalytic subunit-related / V-ATPase-related / vacuolar proton pump-related-like		Gohir.A07G022205						Ghicr24_A07G024700		5.46752	14.5502	3.75768	2.92129	3.04008	3.04579	1.3785	4.2122	0.585134	1.53731	2.57683	1.35361	2.05707	1.637	1.04165	1.00716	1.48657	5.36754	5.55904
Gorai.001G025100.D	transition up	3	12	41	3--12--41	yes	vacuolar ATP synthase catalytic subunit-related / V-ATPase-related / vacuolar proton pump-related-like		Gohir.D07G024233			maker-Dt_07-snap-gene-58.25					7.37547	14.1115	10.4481	8.65869	8.90737	10.6914	20.7125	27.6674	9.4457	15.2178	16.1438	40.4179	50.0974	53.6012	22.9507	36.7041	41.2517	92.4506	108.943
Gorai.001G025200.A	transition up	3	12	41	3--12--41	yes	vacuolar ATP synthase catalytic subunit-related / V-ATPase-related / vacuolar proton pump-related-like		Gohir.A07G022209								14.9965	26.2434	25.1788	24.8647	19.798	22.9712	49.0557	76.7548	20.5788	40.7521	64.4053	81.5758	121.453	159.001	63.7649	94.7276	107.559	243.642	297.197
Gorai.001G025200.D		3					vacuolar ATP synthase catalytic subunit-related / V-ATPase-related / vacuolar proton pump-related-like					maker-Dt_07-snap-gene-58.25					3.98503	2.70324	5.66587	7.45843	6.05908	2.53745	7.15706	6.91021	1.6799	4.95609	6.65524	10.4162	4.08683	9.93027	4.15926	5.17417	5.40698	7.0432	6.01732
Gorai.001G025300.A		0					profilin 5-like		Gohir.A07G022213		genemark-At_07_GB713-processed-gene-2.59	maker-At_07-augustus-gene-4.954	GhM_A07G0281	Ghi_A07G01296	Ghicr24_A07G024800		0.016064	0	0.040757	0.089782	0.093276	0.045947	0.117077	0	0	0.011537	0.041147	0.037037	0.039781	0	0.0289069	0.051401	0	0	0
Gorai.001G025300.D	transient up	11	9	15	11--9--15	yes	profilin 5-like		Gohir.D07G024266		maker-Dt_07_GB713-augustus-gene-58.398	maker-Dt_07-snap-gene-60.1576	GhM_D07G0281,GhM_D07G0282	Ghi_D07G01246			0	0	0.017072	0.03529	0.388408	0.244361	0.870207	0.869472	0.769989	0.602147	0.433618	0.441162	0.134762	0.126467	0.21359	0.120447	0.241892	0.072246	0.078704
Gorai.001G025400.A	transition up	3	12	41	3--12--41	yes	vacuolar ATP synthase catalytic subunit-related / V-ATPase-related / vacuolar proton pump-related-like		Gohir.A07G022217			maker-At_07-snap-gene-4.1489					6.1253	11.7943	12.2412	10.4265	12.8779	4.84261	21.3009	13.3449	6.36754	9.85344	10.5086	37.2604	37.0627	31.5278	13.1347	20.5908	22.9209	60.7662	50.8846
Gorai.001G025400.D	transition up	3	3	41	3--3--41	yes	vacuolar ATP synthase catalytic subunit-related / V-ATPase-related / vacuolar proton pump-related-like					maker-Dt_07-snap-gene-58.25	GhM_D07G0283				8.54172	20.826	8.0196	8.53683	5.4691	5.66395	9.94437	10.1122	3.63765	4.64548	10.5208	13.3751	16.4005	16.6611	7.94083	11.7491	13.3163	30.7716	37.5892
Gorai.001G025500.A	transition up	1	8	17	1--8--17	yes	Mitochondrial transcription termination factor family protein-like		Gohir.A07G022225				GhM_A07G0282	Ghi_A07G01301	Ghicr24_A07G024900	17v16,	35.6314	20.2824	44.0056	26.8207	37.8809	33.5527	54.0859	68.5176	30.7011	28.3003	34.3321	72.7496	37.2958	72.7604	95.5142	82.7575	63.3835	132.996	122.538
Gorai.001G025500.D	transition up	1	12	145	1--12--145	yes	Mitochondrial transcription termination factor family protein-like		Gohir.D07G024300,Gohir.D07G024400			maker-Dt_07-snap-gene-60.1575	GhM_D07G0284	Ghi_D07G01251	Ghicr24_D07G024500		28.6391	46.659	37.2586	35.0869	33.9553	44.4069	53.7663	52.5142	42.8203	17.5447	28.8294	31.0508	46.2406	58.9241	80.1676	77.0477	55.7493	89.811	99.719
Gorai.001G025600.A	transition up	1	3	3	1--3--3	yes	early nodulin-related-like		Gohir.A07G022229		genemark-At_07_GB713-processed-gene-2.62	maker-At_07-augustus-gene-4.955		Ghi_A07G01306	Ghicr24_A07G025000	17v16,	0.565117	0.816759	0.406733	0.490231	0.447344	0.235753	0.510482	0.361564	0.337374	0.468716	0.360776	1.14762	0.535526	1.01376	0.562689	0.567348	0.670559	0.500186	0.382678
Gorai.001G025600.D	transient up	1	3	3	1--3--3	yes	early nodulin-related-like		Gohir.D07G024500			maker-Dt_07-snap-gene-60.1575		Ghi_D07G01256	Ghicr24_D07G024600	17v16,	5.49548	5.88871	5.19244	5.36536	3.70474	3.73838	3.80123	3.85402	3.67372	6.08973	3.12373	9.59843	4.8574	7.21323	7.93457	5.56044	4.67157	3.87994	3.32581
Gorai.001G025700.A		3	1	134	3--1--134	yes	nuclear poly(a) polymerase-like				genemark-At_07_GB713-processed-gene-2.63	maker-At_07-snap-gene-4.1491			Ghicr24_A07G025100		0	0.165824	0	0.092306	0	0	0	6.79e-08	1.43338e-05	0	0	0.096664	0.102546	0.013852	0	1.47e-08	3.15e-08	0.104807	0.04147
Gorai.001G025700.D		5	2	12	5--2--12	yes	nuclear poly(a) polymerase-like		Gohir.D07G024600		maker-Dt_07_GB713-augustus-gene-58.396	maker-Dt_07-snap-gene-60.1575			Ghicr24_D07G024700		1.04773	0.376214	1.32714	1.05564	1.45648	1.49454	1.55245	0.778401	0.886153	0.534591	1.15101	0.90448	0.989189	2.40541	1.72012	1.86733	1.46801	1.46473	1.20048
Gorai.001G025800.A		1					early nodulin-related-like		Gohir.A07G022229		genemark-At_07_GB713-processed-gene-2.62	maker-At_07-augustus-gene-4.955		Ghi_A07G01306	Ghicr24_A07G025000		0.240245	1.01018	0.280734	0.337791	0.104409	0.068812	0.403627	0.406565	0.471649	0.609527	0.235496	0.49564	0.24948	0.595667	0.643559	0.282474	0.38325	0.263463	0.235944
Gorai.001G025800.D	transient up	8	3	3	8--3--3	yes	early nodulin-related-like		Gohir.D07G024700		genemark-Dt_07_GB713-processed-gene-58.120	maker-Dt_07-snap-gene-60.1574			Ghicr24_D07G024800	17v16,23v22,	11.2046	9.63599	12.9354	12.8154	8.9751	8.18012	7.43175	7.40605	8.05951	9.9396	9.05373	14.8829	9.9268	10.6583	11.669	8.65553	9.40637	4.79978	4.82111
Gorai.001G025900.A		5	2	12	5--2--12	yes	poly(A) polymerase 2-like		Gohir.A07G022233		genemark-At_07_GB713-processed-gene-2.63	maker-At_07-snap-gene-4.1491	GhM_A07G0283	Ghi_A07G01311	Ghicr24_A07G025100	19v18,	5.31073	3.95053	7.30539	5.54298	7.34053	6.9617	7.06218	3.04907	3.44384	2.59066	4.92433	3.89359	4.57591	14.6508	7.09492	6.49576	6.86775	7.3724	2.95341
Gorai.001G025900.D	transition up	1	6	6	1--6--6	yes	poly(A) polymerase 2-like		Gohir.D07G024800		augustus_masked-Dt_07_GB713-processed-gene-58.310	maker-Dt_07-snap-gene-60.1573	GhM_D07G0285	Ghi_D07G01261	Ghicr24_D07G024900		13.1189	10.423	15.7951	11.0681	15.1903	16.5339	17.9804	15.0562	16.34	13.0681	15.7579	12.9609	17.9247	31.9452	23.082	20.4075	23.5716	26.2386	11.2287
Gorai.001G026000.A	transition up	0	8	511	0--8--511	yes	Protein kinase family protein with leucine-rich repeat domain-like		Gohir.A07G022237		genemark-At_07_GB713-processed-gene-2.135	maker-At_07-augustus-gene-2.81	GhM_A07G0284	Ghi_A07G01316	Ghicr24_A07G025200	23v22,	0.194548	0.120592	0.21077	0.082564	0.217481	0.409968	0.225832	0.233294	0.0901154	0.122649	0.180941	0.079352	0.124214	0.155256	0.342824	0.08322	0.133923	0.789648	0.121601
Gorai.001G026000.D	transition up	6	10	11	6--10--11	yes	Protein kinase family protein with leucine-rich repeat domain-like		Gohir.D07G024900		genemark-Dt_07_GB713-processed-gene-58.42	genemark-Dt_07-processed-gene-58.210	GhM_D07G0286	Ghi_D07G01266	Ghicr24_D07G025000	23v22,	0.170002	0.084886	0.16839	0.055858	0.290774	0.155019	0.111063	0.145958	0.0858298	0.049519	0.116173	0.034598	0.120464	0.174495	0.433097	0.274208	0.144862	1.62545	0.335544
Gorai.001G026100.A	transition up	1	4	4	1--4--4	yes	ATP-dependent protease La (LON) domain protein-like		Gohir.A07G022241		genemark-At_07_GB713-processed-gene-2.64	maker-At_07-augustus-gene-4.957	GhM_A07G0285	Ghi_A07G01321	Ghicr24_A07G025300		14.9621	11.1301	15.0116	11.0504	13.2601	14.3647	16.0912	15.9449	16.2658	14.2549	15.4291	10.4735	15.3803	21.7083	17.4582	20.3695	22.57	24.6449	15.1692
Gorai.001G026100.D	transition up	1	4	4	1--4--4	yes	ATP-dependent protease La (LON) domain protein-like		Gohir.D07G025000		genemark-Dt_07_GB713-processed-gene-58.118	genemark-Dt_07-processed-gene-60.1076	GhM_D07G0287	Ghi_D07G01271	Ghicr24_D07G025100		13.4006	10.0119	14.8983	12.6574	13.6761	14.315	15.8758	17.8044	17.31	15.9959	16.9342	12.1343	13.8279	20.7547	17.388	20.1553	21.1155	20.0613	14
Gorai.001G026200.A	transient up	1	9	25	1--9--25	yes	NADP-malic enzyme 3-like		Gohir.A07G022245		genemark-At_07_GB713-processed-gene-2.137	genemark-At_07-processed-gene-2.247	GhM_A07G0286	Ghi_A07G01326	Ghicr24_A07G025400	10v9,12v11,	0.645671	0.902502	1.31469	0.536666	3.45132	2.49678	17.0102	19.3775	30.8592	41.2142	18.7196	21.8411	26.7538	23.8933	26.8824	13.3641	15.4643	7.24828	7.61745
Gorai.001G026200.D	transient up	1	9	25	1--9--25	yes	NADP-malic enzyme 3-like		Gohir.D07G025100		genemark-Dt_07_GB713-processed-gene-58.41	genemark-Dt_07-processed-gene-58.209	GhM_D07G0288	Ghi_D07G01276	Ghicr24_D07G025200		5.67423	3.8852	4.32249	3.02384	7.79505	6.66639	17.2628	28.154	33.8244	41.5912	27.9447	26.5941	23.719	16.5754	21.8119	12.3725	15.849	9.96685	7.89917
Gorai.001G026300.A	transition up	12	4	9	12--4--9	yes	Protein kinase family protein-like		Gohir.A07G022249		genemark-At_07_GB713-processed-gene-2.138	maker-At_07-snap-gene-2.165	GhM_A07G0287	Ghi_A07G01331	Ghicr24_A07G025500		4.90552	3.61079	4.55027	2.79196	3.07364	3.88323	3.17653	2.88996	3.23444	2.59116	3.52543	1.97799	3.1432	4.92521	3.95685	4.42573	4.42373	4.53083	2.86822
Gorai.001G026300.D	transition up	1	4	9	1--4--9	yes	Protein kinase family protein-like		Gohir.D07G025200	Gh_D07G027200	maker-Dt_07_GB713-augustus-gene-58.362	maker-Dt_07-snap-gene-58.22	GhM_D07G0289	Ghi_D07G01281,Ghi_D07G01286	Ghicr24_D07G025300		3.31117	1.52007	3.2924	2.14992	2.63844	2.80415	2.66829	1.97551	2.34672	1.72226	2.40557	1.80434	2.68805	4.24227	3.15675	3.39214	3.64704	4.08684	1.82749
Gorai.001G026400.A	transition down	2					Polyketide cyclase/dehydrase and lipid transport superfamily protein-like		Gohir.A07G022253		genemark-At_07_GB713-processed-gene-2.65	genemark-At_07-processed-gene-4.533	GhM_A07G0289	Ghi_A07G01336	Ghicr24_A07G025600		0.963888	1.15894	1.19752	0.776358	0.538221	0.620004	0.41289	0.257715	0.220431	0.178862	0.094619	0.099834	0.056815	0.009718	0.0461428	0.022409	0	0.097625	0.120567
Gorai.001G026400.D	transition up	1	6	6	1--6--6	yes	Polyketide cyclase/dehydrase and lipid transport superfamily protein-like		Gohir.D07G025300				GhM_D07G0290	Ghi_D07G01291	Ghicr24_D07G025500	17v16,	0.714949	0.854844	0.809051	1.05588	0.863245	1.06188	1.14026	1.02585	0.987976	0.677292	1.05948	3.06567	2.16125	3.2013	3.45475	2.07323	1.92565	1.75752	1.14073
Gorai.001G026500.A		2	2	44	2--2--44	yes	alpha/beta-Hydrolases superfamily protein-like		Gohir.A07G022257	Gh_A07G025800	genemark-At_07_GB713-processed-gene-2.139	maker-At_07-augustus-gene-2.85	GhM_A07G0288	Ghi_A07G01341	Ghicr24_A07G025700		0.417034	0.123531	0.485112	0.340017	0.436474	0.586881	0.433631	0.220645	0.333289	0.293838	0.23794	0.351284	0.23475	0.314945	0.15901	0.25758	0.35156	0.131803	0.111661
Gorai.001G026500.D		0					alpha/beta-Hydrolases superfamily protein-like		Gohir.D07G025400		genemark-Dt_07_GB713-processed-gene-58.38	maker-Dt_07-augustus-gene-58.130	GhM_D07G0291	Ghi_D07G01296	Ghicr24_D07G025400		0.095142	0.08799	0.20816	0.164443	0.14873	0.107262	0.243066	0.200556	0.0359039	0.034919	0.155854	0.069653	0.089855	0.123576	0.052099	0.179152	0.113178	0.273472	0.021052
Gorai.001G026600.A	transition up	1	8	19	1--8--19	yes	Papain family cysteine protease-like		Gohir.A03G197700		genemark-At_07_GB713-processed-gene-2.140				Ghicr24_A07G025800		0	0.012782	0.021736	0	0.08995	0.060027	0.175918	0.628231	0.642785	0.677767	0.516021	0.274509	1.89596	1.05105	1.88081	1.0585	1.71964	2.25797	0.263397
Gorai.001G026600.D	transition up	4	8	1536	4--8--1536	yes	Papain family cysteine protease-like		Gohir.D07G025500		maker-Dt_07_GB713-pred_gff_Mikado_subloci-gene-58.207	maker-Dt_07-pred_gff_Mikado_subloci-gene-58.279	GhM_D07G0292	Ghi_D07G01301	Ghicr24_D07G025600	17v16,19v18,	0.487233	0.496745	0.596743	0.628126	2.71652	2.41352	3.41783	3.4286	5.38739	4.91464	2.58791	4.47219	4.70845	2.35663	3.16759	2.09437	2.88784	3.22013	1.00515
Gorai.001G026700.A	transition up	6	10	11	6--10--11	yes	Leucine-rich receptor-like protein kinase family protein-like		Gohir.A07G022261		genemark-At_07_GB713-processed-gene-2.69	genemark-At_07-processed-gene-4.540	GhM_A07G0291	Ghi_A07G01346	Ghicr24_A07G025900		0.037214	0.019081	0.04296	0.098505	0.028671	0.047253	0.010471	0.002935	0.00491531	0.056791	0.03357	0.069443	0.043987	0.211422	0.0463888	0.029117	0.06684	0.426992	0.044885
Gorai.001G026700.D		6	1	11	6--1--11	yes	Leucine-rich receptor-like protein kinase family protein-like		Gohir.D07G025600		genemark-Dt_07_GB713-processed-gene-58.116	genemark-Dt_07-processed-gene-60.1074	GhM_D07G0293	Ghi_D07G01306	Ghicr24_D07G025700,Ghicr24_D07G025800		0.054249	0.040441	0.041679	0.042209	0.061181	0.059963	0.041942	0.031356	0.0244027	0.053414	0.071599	0.042904	0.02936	0.118551	0.0149064	0.050936	0.094958	0.240891	0.017954
Gorai.001G026800.A	transition up	6	10	11	6--10--11	yes	HD-ZIP (TF)		Gohir.A07G022300		genemark-At_07_GB713-processed-gene-2.143	maker-At_07-snap-gene-2.167	GhM_A07G0292	Ghi_A07G01351	Ghicr24_A07G026000		0.058642	0.051481	0.065508	0.03216	0.046002	0.147129	0.054926	0.025082	0.0588798	0.064945	0.137391	0.10605	0.067846	0.274138	0.0470955	0.15125	0.249372	1.00852	0.223353
Gorai.001G026800.D	transition up	6	10	11	6--10--11	yes	HD-ZIP (TF)		Gohir.D07G025700	Gh_D07G027400	genemark-Dt_07_GB713-processed-gene-58.36	genemark-Dt_07-processed-gene-58.203	GhM_D07G0294	Ghi_D07G01311	Ghicr24_D07G025900		0.020452	0	0.025313	0.021116	0.02634	0.04295	0.044917	0.012912	0.0408132	0.009393	0.054449	0.049707	0.01897	0.143155	0.0573608	0.08095	0.158098	0.57242	0.078223
Gorai.001G026900.A	transition up	1	6	6	1--6--6	yes	Regulator of chromosome condensation (RCC1) family protein-like		Gohir.A07G022400		genemark-At_07_GB713-processed-gene-2.70	genemark-At_07-processed-gene-4.542	GhM_A07G0293	Ghi_A07G01356	Ghicr24_A07G026100	17v16,	4.22724	2.30436	3.12508	2.73801	3.91442	3.62823	5.16942	5.85495	5.61095	5.44395	5.14219	9.91119	17.3847	21.9604	27.0215	23.9252	26.9564	31.5073	21.2128
Gorai.001G026900.D	transition down	2	9	1412	2--9--1412	yes	Regulator of chromosome condensation (RCC1) family protein-like		Gohir.D07G025800		genemark-Dt_07_GB713-processed-gene-58.115	maker-Dt_07-snap-gene-60.1570	GhM_D07G0295	Ghi_D07G01316,Ghi_D07G01321	Ghicr24_D07G026000	17v16,19v18,	2.86184	2.05342	1.91569	1.7351	2.03293	2.74345	2.37539	2.40941	2.20215	1.27354	2.15552	0.718161	1.06402	0.543232	1.04405	1.30421	0.895181	1.75465	0.920287
Gorai.001G027000.A	transition up	1	1	190	1--1--190	yes	carotenoid cleavage dioxygenase 8-like		Gohir.A07G022500	Gh_A07G026100	genemark-At_07_GB713-processed-gene-2.145	genemark-At_07-processed-gene-2.258	GhM_A07G0294	Ghi_A07G01361	Ghicr24_A07G026200		0	0	0.011261	0	0	0	0.012107	0	0	0.013712	0	0.031829	0.015532	0.121535	0.0737996	0.104603	0.12125	0.171916	0.131443
Gorai.001G027000.D	transition up	1	8	19	1--8--19	yes	carotenoid cleavage dioxygenase 8-like		Gohir.D07G025900		genemark-Dt_07_GB713-processed-gene-58.35	genemark-Dt_07-processed-gene-58.201	GhM_D07G0296	Ghi_D07G01326	Ghicr24_D07G026100		0.034245	0.020081	0.070101	0.040002	0.043835	0.140924	0.069479	0.309672	0.153079	0.438479	0.30647	0.501193	1.11456	0.443054	1.44722	0.842692	1.29446	1.5247	0.877368
Gorai.001G027100.A		3	1	138	3--1--138	yes	Phosphorylase superfamily protein-like		Gohir.A07G022600	Gh_A07G026300	genemark-At_07_GB713-processed-gene-2.147	genemark-At_07-processed-gene-2.260	GhM_A07G0296	Ghi_A07G01366	Ghicr24_A07G026300		0	0	0.007122	0.017338	0	0	0.007939	0.003421	0	0	0	0	0.008972	0.023043	0	0	0	0	0
Gorai.001G027100.D		noD							Gohir.D07G026000	Gh_D07G027700	maker-Dt_07_GB713-augustus-gene-58.357	maker-Dt_07-snap-gene-58.18	GhM_D07G0298	Ghi_D07G01331	Ghicr24_D07G026200		0	0	0	0	0	0	0	0.003421	0	0	0	0	0	0	0	0	0	0	0
Gorai.001G027200.A	transition up	1	1	219	1--1--219	yes	tocopherol cyclase, chloroplast / vitamin E deficient 1 (VTE1) / sucrose export defective 1 (SXD1)-like		Gohir.A07G022700		maker-At_07_GB713-augustus-gene-2.467	maker-At_07-snap-gene-2.170	GhM_A07G0296	Ghi_A07G01371	Ghicr24_A07G026300		0.21981	0.157784	0.368978	0.393914	0.506053	0.534754	0.893844	0.767646	0.69613	0.833557	0.684317	0.175178	0.4807	0.703002	0.585107	0.328092	0.87408	1.83561	0.553964
Gorai.001G027200.D		4	8	17	4--8--17	yes	tocopherol cyclase, chloroplast / vitamin E deficient 1 (VTE1) / sucrose export defective 1 (SXD1)-like		Gohir.D07G026100		maker-Dt_07_GB713-augustus-gene-58.356	maker-Dt_07-snap-gene-58.17	GhM_D07G0298	Ghi_D07G01336	Ghicr24_D07G026200		0.304806	0.192527	0.476946	0.225734	0.366369	0.596858	0.5176	0.549566	0.413214	0.37287	0.627477	0.208966	0.368139	0.416751	0.300564	0.251211	0.377792	0.842327	0.235802
Gorai.001G027300.A		3	1	16	3--1--16	yes	HSP20-like chaperones superfamily protein-like		Gohir.A07G022800		genemark-At_07_GB713-processed-gene-2.150	augustus_masked-At_07-processed-gene-2.49	GhM_A07G0298	Ghi_A07G01376	Ghicr24_A07G026400		0.029735	0	0.06468	0.068076	0.079413	0.035391	0.264394	0.026459	0	0.070494	0	0.015698	0.167152	0	0.314663	0.020519	0	0.03808	0.16792
Gorai.001G027300.D		1	1	32	1--1--32	yes	HSP20-like chaperones superfamily protein-like		Gohir.D07G026300				GhM_D07G0300	Ghi_D07G01346	Ghicr24_D07G026400		0	0	0	0	0.015372	0	0	0.13789	0.081921	0.210795	0.074353	0.102876	0	0.308502	0	0.020519	0.212038	0.266558	0.16792
Gorai.001G027400.A	transition up	3	1	41	3--1--41	yes											1.26157	0.23041	1.35286	0.866677	1.15145	0.475467	0.618635	1.23588	0.794192	0.417043	1.15102	0.964209	4.76805	3.46787	1.19723	1.93021	2.84549	3.21467	5.95542
Gorai.001G027400.D	transition up	3	12	41	3--12--41	yes			Gohir.D07G026400		snap_masked-Dt_07_GB713-processed-gene-58.476	maker-Dt_07-pred_gff_Mikado_subloci-gene-60.785	GhM_D07G0301	Ghi_D07G01351			6.61229	7.36834	10.8653	13.3029	12.5908	13.2579	21.103	29.2522	21.8516	31.5708	37.9467	63.3383	231.082	110.939	20.2059	43.9449	63.8723	59.0772	80.7236
Gorai.001G027500.A	transition down	2	9	29	2--9--29	yes	D-arabinono-1,4-lactone oxidase family protein-like		Gohir.A07G022900		maker-At_07_GB713-augustus-gene-2.434,genemark-At_07_GB713-processed-gene-2.74	maker-At_07-snap-gene-4.1495	GhM_A07G0299	Ghi_A07G01381,Ghi_A07G01386	Ghicr24_A07G026600	17v16,	1.9496	1.92757	2.96117	2.79889	3.43219	2.94421	3.43312	2.78183	2.74912	1.7798	2.58267	0.830753	0.667762	0.600318	0.415921	0.408039	0.526848	0.442483	0.273511
Gorai.001G027500.D	transient up	2	9	15	2--9--15	yes	D-arabinono-1,4-lactone oxidase family protein-like		Gohir.D07G026500		genemark-Dt_07_GB713-processed-gene-58.110	genemark-Dt_07-processed-gene-60.1067	GhM_D07G0302	Ghi_D07G01356	Ghicr24_D07G026500	17v16,	1.75083	1.9664	1.26771	1.02628	1.67926	1.8921	2.39043	3.11873	3.57415	2.68938	2.73359	0.651376	0.604877	0.84189	0.684762	0.579533	0.653255	0.601324	0.631232
Gorai.001G027600.A	transition up	1	4	4	1--4--4	yes	embryonic flower 1 (EMF1)-like		Gohir.A07G023000		maker-At_07_GB713-augustus-gene-2.468	maker-At_07-augustus-gene-2.92	GhM_A07G0301		Ghicr24_A07G026700		0.624306	0.364225	0.54383	0.220633	0.489133	0.601266	0.671253	0.60605	0.711209	0.628972	0.737596	0.4939	0.792167	1.14182	1.18737	1.11968	1.24528	1.08226	0.565813
Gorai.001G027600.D	transition up	12	4	9	12--4--9	yes	embryonic flower 1 (EMF1)-like		Gohir.D07G026600		maker-Dt_07_GB713-augustus-gene-58.355	augustus_masked-Dt_07-processed-gene-58.67	GhM_D07G0303		Ghicr24_D07G026600		0.945109	0.601649	0.711964	0.341216	0.654746	0.892026	0.918329	0.738345	0.748196	0.665476	1.10342	0.517453	0.872719	1.58834	1.22168	1.08297	1.3244	1.72406	0.717271
Gorai.001G027700.A	transition down	9	4	9	9--4--9	yes	embryonic flower 1 (EMF1)-like		Gohir.A07G023100		maker-At_07_GB713-augustus-gene-2.469	maker-At_07-augustus-gene-2.93			Ghicr24_A07G026800	17v16,	1.99059	1.94221	1.86995	1.13889	1.56009	2.01344	1.66957	1.46265	1.31525	1.01858	1.62734	0.564916	1.16507	1.63189	1.49839	0.917475	1.27081	1.06239	0.670152
Gorai.001G027700.D		9	4	9	9--4--9	yes	embryonic flower 1 (EMF1)-like		Gohir.D07G026700		genemark-Dt_07_GB713-processed-gene-58.24	genemark-Dt_07-processed-gene-58.191			Ghicr24_D07G026700		2.79662	2.42426	2.83415	1.55909	2.02	2.21571	2.09931	1.64715	1.57042	1.10015	1.68649	0.740774	1.34506	2.47393	1.99287	1.59966	1.9697	1.367	1.05538
Gorai.001G027800.A	transient up	1	3	3	1--3--3	yes	peroxin4-like		Gohir.A07G023200		genemark-At_07_GB713-processed-gene-2.158	maker-At_07-augustus-gene-3.303	GhM_A07G0304	Ghi_A07G01396	Ghicr24_A07G026900	17v16,	34.3906	37.2158	35.5814	37.9984	38.8904	34.7506	43.8061	44.0787	48.5451	53.0855	47.1988	50.1353	36.4308	42.2413	40.3272	35.8406	37.9236	34.7741	27.2136
Gorai.001G027800.D	transient up	1	3	3	1--3--3	yes	peroxin4-like		Gohir.D07G026800		genemark-Dt_07_GB713-processed-gene-58.22	genemark-Dt_07-processed-gene-58.189	GhM_D07G0304	Ghi_D07G01361	Ghicr24_D07G026800	17v16,	41.5115	42.9474	43.0606	41.4756	43.0362	45.4604	49.9217	47.4309	49.5679	52.5339	50.2396	60.6419	49.2103	61.7973	52.271	42.7392	49.9976	46.4936	32.6365
Gorai.001G027900.A		2	10	1142	2--10--1142	yes	ENTH/VHS/GAT family protein-like		Gohir.A07G023300		maker-At_07_GB713-augustus-gene-2.471	maker-At_07-snap-gene-3.264	GhM_A07G0305	Ghi_A07G01401	Ghicr24_A07G027000		20.2025	20.6137	21.6411	16.6196	18.3502	19.816	19.8769	14.897	17.9024	16.7613	20.1684	13.8196	13.6565	18.1304	16.5064	14.2131	16.3235	14.2995	9.2349
Gorai.001G027900.D	transition down	2	9	532	2--9--532	yes	ENTH/VHS/GAT family protein-like		Gohir.D07G026900		genemark-Dt_07_GB713-processed-gene-58.21	maker-Dt_07-snap-gene-58.12	GhM_D07G0305	Ghi_D07G01366	Ghicr24_D07G026900		18.9438	21.3257	18.8616	13.0144	15.3198	17.9864	17.2143	16.6309	19.0008	17.7096	19.2076	11.3109	11.9767	12.5724	13.5517	11.3374	11.958	10.8976	7.47346
Gorai.001G028000.A	transition down	2	9	29	2--9--29	yes	aspartate aminotransferase 3-like		Gohir.A07G023400		genemark-At_07_GB713-processed-gene-3.237	maker-At_07-snap-gene-4.1496	GhM_A07G0306	Ghi_A07G01406	Ghicr24_A07G027100	17v16,	9.60804	6.10811	7.47055	5.2986	4.9734	4.043	4.77848	3.50798	3.46883	2.73887	2.76386	0.954769	0.910963	1.34499	1.00689	1.39563	1.11581	1.5603	1.10893
Gorai.001G028000.D		2	7	42	2--7--42	yes	aspartate aminotransferase 3-like		Gohir.D07G027000			maker-Dt_07-snap-gene-60.1568	GhM_D07G0306	Ghi_D07G01371	Ghicr24_D07G027000	13v12,23v22,	2.04906	0.912966	1.76526	1.09447	2.07063	2.08052	3.0128	1.06885	1.23006	1.06371	1.83384	0.778362	0.784418	1.35956	1.00556	1.26157	0.812222	1.94669	1.16199
Gorai.001G028100.A	transition up	1	6	22	1--6--22	yes	aspartate aminotransferase 3-like		Gohir.A07G023500		genemark-At_07_GB713-processed-gene-3.238	maker-At_07-snap-gene-4.1496	GhM_A07G0307	Ghi_A07G01411	Ghicr24_A07G027200	17v16,	9.19591	7.26539	7.08271	5.05052	9.62844	9.14978	9.99783	11.2564	12.2466	18.2066	15.8895	19.7501	15.6661	26.9497	25.006	27.3357	31.9497	38.8333	24.5402
Gorai.001G028100.D	transition up	1	4	4	1--4--4	yes	aspartate aminotransferase 3-like		Gohir.D07G027100		genemark-Dt_07_GB713-processed-gene-58.105	maker-Dt_07-snap-gene-60.1568	GhM_D07G0307	Ghi_D07G01376	Ghicr24_D07G027100		21.7581	17.2046	18.8736	13.5474	19.15	17.9713	17.588	22.0943	21.141	24.4931	25.9585	16.3493	17.8801	26.9836	21.6327	25.1385	29.0124	31.3293	22.1606
Gorai.001G028200.A	transition down	2	145	1882	2--145--1882	yes	MYB (TF)		Gohir.A07G023600	Gh_A07G027500	genemark-At_07_GB713-processed-gene-3.330	genemark-At_07-processed-gene-3.3	GhM_A07G0308	Ghi_A07G01416	Ghicr24_A07G027300	17v16,	7.14869	6.34752	8.1329	4.35602	5.80948	6.71292	6.46977	5.31334	5.04174	4.5009	5.61978	1.68831	3.88541	4.7889	3.60281	3.31502	3.59905	2.81385	1.81646
Gorai.001G028200.D	transition up	1	4	4	1--4--4	yes	MYB (TF)		Gohir.D07G027200		maker-Dt_07_GB713-augustus-gene-58.351	augustus_masked-Dt_07-processed-gene-58.62	GhM_D07G0308	Ghi_D07G01381	Ghicr24_D07G027200	23v22,	2.11825	2.30634	2.41569	1.31508	1.96648	2.71742	2.53857	2.21666	2.0478	2.2541	2.4966	1.41134	2.53068	4.20038	3.18005	2.77331	3.40503	1.9004	1.87504
Gorai.001G028300.A		3	1	45	3--1--45	yes	zinc ion binding;nucleic acid binding-like										0	0	0	0	0	0.070193	0.085662	0.043585	0	0	0	0.062405	0	0.091408	0	0	0	0	0
Gorai.001G028300.D		noD															0	0	0	0	0	0	0	0	0	0	0	0	0	0	0	0	0	0	0
Gorai.001G028400.A		2	8	46	2--8--46	yes	La protein 1-like		Gohir.A07G023700		genemark-At_07_GB713-processed-gene-3.331	maker-At_07-snap-gene-3.266	GhM_A07G0309	Ghi_A07G01421	Ghicr24_A07G027400		3.18618	3.36396	2.62132	1.31224	2.5818	3.20171	2.15159	1.77908	1.48439	1.35117	2.24627	1.20151	1.52906	1.8531	1.48612	1.33416	1.45085	2.48001	1.41181
Gorai.001G028400.D	transition down	2	4	789	2--4--789	yes	La protein 1-like		Gohir.D07G027300		augustus_masked-Dt_07_GB713-processed-gene-58.251	maker-Dt_07-augustus-gene-58.119	GhM_D07G0309	Ghi_D07G01381	Ghicr24_D07G027300		0.215683	0.369363	0.165972	0.183964	0.25032	0.2866	0.176212	0.02936	0.0393846	0.044556	0.085417	0.05113	0.034368	0.077642	0.0108641	0.010371	0.010091	0.150139	0.035928
Gorai.001G028500.A		noA															0	0	0	0	0	0	0	0	0	0	0	0	0	0	0	0	0	0	0
Gorai.001G028500.D		3	25	676	3--25--676	yes	photosynthetic electron transfer A-like		Gohir.D07G027350								0	0.108124	0	0	0	0	0	0	0	0	0	0	0	0	0	0	0	0	0
Gorai.001G028600.A	transition down	2	3	3	2--3--3	yes			Gohir.A07G023800		genemark-At_07_GB713-processed-gene-3.240	genemark-At_07-processed-gene-4.559	GhM_A07G0311	Ghi_A07G01426	Ghicr24_A07G027500	17v16,18v17,	43.6688	36.3933	37.4458	28.9862	29.0219	27.2746	28.6081	22.2796	22.7591	19.9521	20.4499	24.1533	15.734	17.3528	14.7557	15.0405	16.0685	17.241	13.3938
Gorai.001G028600.D	transition down	2	3	3	2--3--3	yes			Gohir.D07G027400	Gh_D07G029200	genemark-Dt_07_GB713-processed-gene-58.102	genemark-Dt_07-processed-gene-60.1058	GhM_D07G0310	Ghi_D07G01386	Ghicr24_D07G027400	17v16,	25.141	19.871	21.4078	19.1867	16.8293	18.0955	18.7235	15.3505	13.9454	12.1679	13.4299	13.0609	10.3899	11.9412	9.3143	11.0398	12.7048	13.4587	11.525
Gorai.001G028700.A	transition down	2	2	12	2--2--12	yes	Sulfite exporter TauE/SafE family protein-like		Gohir.A07G023900		genemark-At_07_GB713-processed-gene-3.334	genemark-At_07-processed-gene-3.7	GhM_A07G0313	Ghi_A07G01436	Ghicr24_A07G027600		2.0151	1.51943	1.56654	1.17553	1.31339	1.15533	1.0643	0.696724	0.673026	0.533534	1.08503	0.619369	0.726077	1.18243	0.796422	0.482262	0.492442	1.04016	0.62365
Gorai.001G028700.D	transition down	2	9	42	2--9--42	yes	Sulfite exporter TauE/SafE family protein-like		Gohir.D07G027500	Gh_D07G029300	maker-Dt_07_GB713-augustus-gene-58.347	maker-Dt_07-snap-gene-58.8	GhM_D07G0312	Ghi_D07G01391	Ghicr24_D07G027600		2.58083	2.05074	1.65282	1.52867	1.07679	1.38954	1.13793	0.712766	0.711542	0.743834	0.664746	0.432546	0.402932	0.525988	0.769805	0.849059	0.596788	0.989179	0.756021
Gorai.001G028800.A	transition down	7	3	3	7--3--3	yes	Zinc-binding ribosomal protein family protein-like		Gohir.A07G024000		maker-At_07_GB713-augustus-gene-3.198			Ghi_A07G01441	Ghicr24_A07G027700		35.9775	29.8603	32.2531	30.959	24.2966	23.7781	24.4906	24.049	22.577	23.2005	22.8378	21.3702	15.0459	12.8722	14.7027	11.5068	12.5718	14.2331	12.1313
Gorai.001G028800.D	transition down	7	3	932	7--3--932	yes	Zinc-binding ribosomal protein family protein-like		Gohir.D07G027600		genemark-Dt_07_GB713-processed-gene-58.10	maker-Dt_07-augustus-gene-58.116					77.2615	67.2476	64.7125	59.5837	41.8718	45.7974	33.4792	32.1618	25.5962	31.902	29.7628	25.6579	19.9103	17.3968	18.8545	18.1174	18.4653	17.9455	15.701
Gorai.001G028900.A		2	10	11	2--10--11	yes	Flavin-binding monooxygenase family protein-like		Gohir.A07G024100	Gh_A07G027900	maker-At_07_GB713-augustus-gene-3.199	maker-At_07-augustus-gene-3.310	GhM_A07G0314	Ghi_A07G01446	Ghicr24_A07G027800		0.09288	0.074938	0.16622	0.122852	0.102157	0.12648	0.078497	0.020523	0.0524775	0.018068	0.015949	0.015002	0.010976	0.079108	0	0	0.045193	0.155064	0.04038
Gorai.001G028900.D	transition down	2	9	550	2--9--550	yes	Flavin-binding monooxygenase family protein-like		Gohir.D07G027700		maker-Dt_07_GB713-augustus-gene-58.345	genemark-Dt_07-processed-gene-58.173	GhM_D07G0313	Ghi_D07G01406	Ghicr24_D07G027700		0.884857	1.04378	0.975442	1.11534	0.699298	0.916663	0.590065	0.478295	0.416309	0.323223	0.35166	0.152728	0.117648	0.041762	0.108436	0.06616	0.156488	0.179367	0.072965
Gorai.001G029000.A	transition down	2	2	394	2--2--394	yes	bromo-adjacent homology (BAH) domain-containing protein-like		Gohir.A07G024200		augustus_masked-At_07_GB713-processed-gene-3.446	augustus_masked-At_07-processed-gene-4.171	GhM_A07G0315	Ghi_A07G01451	Ghicr24_A07G027900	13v12,	0.361563	0.115838	0.48839	0.297844	0.353003	0.427725	0.429803	0.065813	0.181664	0.147229	0.174038	0.077105	0.189617	0.206317	0.0965725	0.101644	0.124757	0.208074	0.092641
Gorai.001G029000.D	transition down	2	8	1387	2--8--1387	yes	bromo-adjacent homology (BAH) domain-containing protein-like		Gohir.D07G027800	Gh_D07G029600	genemark-Dt_07_GB713-processed-gene-58.99	genemark-Dt_07-processed-gene-60.1055	GhM_D07G0314	Ghi_D07G01411	Ghicr24_D07G027800		0.510049	0.141763	0.519513	0.313368	0.360963	0.582249	0.31737	0.218084	0.342465	0.208928	0.226927	0.106692	0.182528	0.144955	0.201326	0.122368	0.125669	0.33306	0.182097
Gorai.001G029100.A		3	1	105	3--1--105	yes			Gohir.A07G024250		genemark-At_07_GB713-processed-gene-3.245	augustus_masked-At_07-processed-gene-4.172	GhM_A07G0316	Ghi_A07G01456	Ghicr24_A07G028000		0.035811	0	0.069608	0.078841	0	0	0	0.012823	0	0	0.105107	0	0	0	0	0	0.050467	0.070212	0
Gorai.001G029100.D		3	22	1566	3--22--1566	yes			Gohir.D07G027850				GhM_D07G0315	Ghi_D07G01416	Ghicr24_D07G027900		0	0	0.024088	0	0	0	0	0.012823	0	0	0	0	0	0	0	0	0	0	0
Gorai.001G029200.A	transition down	2	2	44	2--2--44	yes	Tetratricopeptide repeat (TPR)-like superfamily protein-like		Gohir.A07G024300		augustus_masked-At_07_GB713-processed-gene-3.494	augustus_masked-At_07-processed-gene-3.136	GhM_A07G0317	Ghi_A07G01461	Ghicr24_A07G028100		0.793342	0.225592	0.5406	0.426937	0.504678	0.530631	0.536944	0.481088	0.425142	0.427855	0.488235	0.232435	0.181083	0.338357	0.311523	0.233633	0.39829	0.237322	0.132935
Gorai.001G029200.D		2					Tetratricopeptide repeat (TPR)-like superfamily protein-like		Gohir.D07G027900				GhM_D07G0316	Ghi_D07G01421	Ghicr24_D07G028000		0.731333	0.612197	0.704003	0.518218	0.788977	0.745962	0.924395	0.693556	0.799237	0.575582	0.752038	0.296314	0.583512	0.620804	0.417484	0.560525	0.490542	0.60393	0.315615
Gorai.001G029300.A		1	4	3	1--4--3	yes			Gohir.A07G024400		maker-At_07_GB713-augustus-gene-3.200	maker-At_07-snap-gene-3.271	GhM_A07G0318	Ghi_A07G01466	Ghicr24_A07G028200		6.5512	7.69183	5.57926	3.92577	4.60799	4.92194	4.69189	5.97368	6.68777	6.56035	7.19798	4.68287	5.6318	7.26986	7.46549	6.64378	6.72566	6.8967	4.7749
Gorai.001G029300.D		7	3	3	7--3--3	yes			Gohir.D07G028000	Gh_D07G029800	genemark-Dt_07_GB713-processed-gene-58.5	maker-Dt_07-snap-gene-58.5	GhM_D07G0317	Ghi_D07G01426	Ghicr24_D07G028100		11.389	15.8076	10.4668	8.57372	8.99165	9.69045	8.57498	11.4498	9.68204	11.1803	12.6499	7.57755	8.20953	8.61361	10.001	9.998	10.1123	11.9031	8.40537
Gorai.001G029400.A		5	2	222	5--2--222	yes	potassium channel in Arabidopsis thaliana 3-like		Gohir.A07G024500		augustus_masked-At_07_GB713-processed-gene-3.448	genemark-At_07-processed-gene-4.565	GhM_A07G0319	Ghi_A07G01471			0.475244	0.542612	0.547343	0.426996	0.540314	0.652827	0.769816	0.256188	0.428109	0.242614	0.375627	0.361967	0.26472	0.516212	0.362855	0.352744	0.52382	0.242786	0.163162
Gorai.001G029400.D	transient up	0	1	97	0--1--97	yes	potassium channel in Arabidopsis thaliana 3-like		Gohir.D07G028100		genemark-Dt_07_GB713-processed-gene-58.97	genemark-Dt_07-processed-gene-60.1053	GhM_D07G0318	Ghi_D07G01431	Ghicr24_D07G028200		0.006664	0.020108	0.060435	0.029257	0.179204	0.252778	0.255448	0.105901	0.202681	0.05572	0.05931	0.022718	0.053761	0.066071	0.0276421	0.021005	0.110069	0.019983	0
Gorai.001G029500.A	transition up	1	6	4	1--6--4	yes			Gohir.A07G024600			maker-At_07-snap-gene-3.272	GhM_A07G0320	Ghi_A07G01476	Ghicr24_A07G028300	17v16,	1.26145	1.38457	1.05865	0.772126	0.859972	1.04946	1.07084	0.93077	1.0454	1.49975	1.45958	1.92308	1.6099	3.55011	2.52881	2.80132	3.08684	1.99337	2.18761
Gorai.001G029500.D		0							Gohir.D07G028200			genemark-Dt_07-processed-gene-58.169	GhM_D07G0319	Ghi_D07G01436	Ghicr24_D07G028300		0	0	0.089808	0.255628	0.070876	0.047792	0.043413	0.081211	0.058632	0.08093	0.020491	0.045553	0.094462	0.059421	0.0329658	0.090275	0.025036	0.093203	0
Gorai.001G029600.A	transition down	2	9	987	2--9--987	yes	pyrroline-5- carboxylate (P5C) reductase-like	Turgor	Gohir.A07G024700		maker-At_07_GB713-augustus-gene-3.201	maker-At_07-snap-gene-3.273	GhM_A07G0321	Ghi_A07G01481	Ghicr24_A07G028400		10.9545	6.90417	8.95923	7.77864	8.17301	6.24063	8.31976	5.78311	6.33997	5.02823	5.67259	3.86076	3.66383	3.41308	3.39649	3.03293	2.97048	3.76106	2.49091
Gorai.001G029600.D	transition down	2	3	499	2--3--499	yes	pyrroline-5- carboxylate (P5C) reductase-like	Turgor	Gohir.D07G028300		maker-Dt_07_GB713-augustus-gene-58.343	maker-Dt_07-augustus-gene-58.112	GhM_D07G0320	Ghi_D07G01441	Ghicr24_D07G028400	18v17,	8.10169	6.87614	7.54346	6.50906	6.99299	7.82575	6.75227	5.75559	5.37362	5.71957	6.94096	4.37929	3.40651	6.06323	5.25959	5.02673	4.76542	5.73119	4.11677
Gorai.001G029700.A	transition up	1	1	1390	1--1--1390	yes	S-adenosyl-L-methionine-dependent methyltransferases superfamily protein-like		Gohir.A07G024800,Gohir.A07G024900		genemark-At_07_GB713-processed-gene-3.249,genemark-At_07_GB713-processed-gene-3.248	maker-At_07-snap-gene-4.1500	GhM_A07G0323,GhM_A07G0324	Ghi_A07G01486,Ghi_A07G01491	Ghicr24_A07G028500		0.386658	0.214053	0.449318	0.263511	0.57951	0.554698	1.11019	0.481747	0.861173	1.24634	2.50812	2.42983	2.92931	4.00877	4.27086	6.70582	4.50267	9.20356	4.42811
Gorai.001G029700.D	transition up	1	1	14	1--1--14	yes	S-adenosyl-L-methionine-dependent methyltransferases superfamily protein-like		Gohir.D07G028400		genemark-Dt_07_GB713-processed-gene-57.191	maker-Dt_07-snap-gene-60.1564	GhM_D07G0322	Ghi_D07G01446	Ghicr24_D07G028500		0.429931	0.145726	0.600851	0.487829	0.877308	0.819922	1.25064	1.62851	0.754647	1.27489	1.68375	1.15367	2.08822	2.08224	2.7357	3.43495	2.55931	3.88367	3.10975
Gorai.001G029800.A		9	4	90	9--4--90	yes			Gohir.A07G025000		maker-At_07_GB713-augustus-gene-3.167	maker-At_07-augustus-gene-4.969	GhM_A07G0325	Ghi_A07G01496			9.52691	6.54671	9.36769	6.09454	6.97063	7.96311	7.28101	6.56055	7.26962	6.4294	7.18162	4.12687	4.85584	5.98311	6.25739	5.77193	6.16275	5.36477	3.26773
Gorai.001G029800.D	transition down	2							Gohir.D07G028500	Gh_D07G030400	maker-Dt_07_GB713-augustus-gene-57.480	maker-Dt_07-augustus-gene-60.137	GhM_D07G0323	Ghi_D07G01451	Ghicr24_D07G028600		19.2104	13.377	15.6131	10.1297	9.61464	11.5089	11.5049	9.55698	9.78124	7.13355	9.44353	4.39461	5.7108	6.87785	5.8696	6.26238	6.51826	5.50187	3.43683
Gorai.001G029900.A	transition down	7	3	3	7--3--3	yes	Ribosomal protein L39 family protein-like		Gohir.A07G025100				GhM_A07G0326			18v17,	89.7777	66.5818	51.4992	49.8374	41.862	47.0902	42.1094	42.3639	33.9196	37.9948	41.7227	36.5405	22.8797	23.3895	27.8775	22.0627	24.8918	27.2156	23.544
Gorai.001G029900.D	transition down	2	3	3	2--3--3	yes	Ribosomal protein L39 family protein-like		Gohir.D07G028600				GhM_D07G0324				24.1685	16.2647	17.7093	17.5417	16.5087	16.919	17.6807	16.5298	15.0556	14.8874	18.4027	13.6932	8.40565	7.11917	7.39151	8.11756	9.0766	11.3244	9.9642
Gorai.001G030000.A	transition up	1	1	20	1--1--20	yes	Glycosyl hydrolase family protein with chitinase insertion domain-like		Gohir.A07G025200				GhM_A07G0327	Ghi_A07G01501	Ghicr24_A07G028700		0.051694	0.057744	0.046651	0.03252	0.054718	0.103048	0.232503	0.10692	0.122912	0.349655	0.094186	0.163006	0.11743	0.125077	0.456345	0.155837	0.302548	0.547309	0.207379
Gorai.001G030000.D		0					Glycosyl hydrolase family protein with chitinase insertion domain-like		Gohir.D07G028700			maker-Dt_07-snap-gene-58.2	GhM_D07G0325	Ghi_D07G01456	Ghicr24_D07G028700		0.172913	0.150848	0.351162	0.421379	0.517059	0.567178	0.577954	0.36409	0.306418	0.479515	1.08359	0.450708	0.210087	0.764169	0.834793	0.301473	0.322054	0.573652	0.198154
Gorai.001G030100.A		3	1	32	3--1--32	yes	S-locus lectin protein kinase family protein-like		Gohir.A07G025240,Gohir.A07G025280		genemark-At_07_GB713-processed-gene-3.350	maker-At_07-snap-gene-3.274	GhM_A07G0328	Ghi_A07G01506			0	0	0.002432	0	0.011736	0	0	0	0	0.017075	0	0.016039	0	0.006478	0.0207441	0	0	0	0.045366
Gorai.001G030100.D		3	1	45	3--1--45	yes	S-locus lectin protein kinase family protein-like		Gohir.D07G028800	Gh_D07G030700	genemark-Dt_07_GB713-processed-gene-57.103	maker-Dt_07-snap-gene-58.2	GhM_D07G0326		Ghicr24_D07G028800		0	0	0	0	0	0	0.007035	0	0	0	0	0	0	0	0	0	0	0	0
Gorai.001G030200.A		3	1	234	3--1--234	yes	S-locus lectin protein kinase family protein-like		Gohir.A07G025240,Gohir.A07G025280		genemark-At_07_GB713-processed-gene-3.350	maker-At_07-snap-gene-3.274	GhM_A07G0328	Ghi_A07G01506			0	0	0.00082	0	0.005315	0	0	0	0	0	0	0	0	0	0	0	0	0	0
Gorai.001G030200.D		3	1	256	3--1--256	yes	S-locus lectin protein kinase family protein-like		Gohir.D07G028800	Gh_D07G030700	genemark-Dt_07_GB713-processed-gene-57.103	maker-Dt_07-snap-gene-58.2	GhM_D07G0326		Ghicr24_D07G028800		0	0	0	0	0	0	0	0	0	0	0	0	0	0.007526	0	0	0	0	0
Gorai.001G030300.A		1	1	16	1--1--16	yes	Glycosyl hydrolase family protein with chitinase insertion domain-like		Gohir.A07G025360			genemark-At_07-processed-gene-3.26	GhM_A07G0329		Ghicr24_A07G028800		0	0.014667	0.018667	0	0.035562	0.078171	0	0.016061	0	0.03738	0.033993	0	0	0.052917	0.0559882	0.051786	0	0.244744	0.089446
Gorai.001G030300.D		noD								Gh_D07G030900		maker-Dt_07-snap-gene-58.0	GhM_D07G0328		Ghicr24_D07G029000		0	0	0	0	0	0	0	0	0	0	0	0	0	0	0	0	0	0	0
Gorai.001G030400.A		1	1	14	1--1--14	yes	Glycosyl hydrolase family protein with chitinase insertion domain-like		Gohir.A07G025400		maker-At_07_GB713-augustus-gene-3.205	maker-At_07-augustus-gene-3.316	GhM_A07G0330	Ghi_A07G01511	Ghicr24_A07G028900		0	0	0.001538	0	0	0	0	0.008368	0	0	0	0.009805	0	0.068723	0	0.074032	0.08526	0.135383	0
Gorai.001G030400.D		6	1	11	6--1--11	yes	Glycosyl hydrolase family protein with chitinase insertion domain-like		Gohir.D07G029100		genemark-Dt_07_GB713-processed-gene-57.98	maker-Dt_07-snap-gene-58.0	GhM_D07G0329	Ghi_D07G01461	Ghicr24_D07G029100		0.019343	0.014102	0.025373	0	0.009565	0	0	0	0	0	0.037902	0.009805	0.021979	0.026374	0.0196529	0	0.08439	0.329641	0.052346
Gorai.001G030500.A	transition up	1	6	22	1--6--22	yes	alpha/beta-Hydrolases superfamily protein-like		Gohir.A07G025500		genemark-At_07_GB713-processed-gene-3.254	maker-At_07-augustus-gene-4.970	GhM_A07G0333	Ghi_A07G01521	Ghicr24_A07G029100	17v16,	0.008265	0.012046	0.048729	0.043011	0.071413	0.055144	0.497253	1.46884	1.89516	9.35577	3.16599	25.2534	28.3044	53.9483	43.3515	34.6691	40.6345	27.4951	24.0916
Gorai.001G030500.D		0					alpha/beta-Hydrolases superfamily protein-like		Gohir.D07G029200		genemark-Dt_07_GB713-processed-gene-57.187	genemark-Dt_07-processed-gene-60.1049	GhM_D07G0332	Ghi_D07G01476	Ghicr24_D07G029300		0.024433	0.049917	0.037896	0.030577	0.016682	0	0.034997	0.008156	0.0140912	0.011245	0.035425	0.030708	0.022615	0.013791	0.0452629	0.070717	0.067915	0.008959	0
Gorai.001G030600.A	transition down	2	6	6	2--6--6	yes	ARR-B (TF)		Gohir.A07G025600		maker-At_07_GB713-augustus-gene-3.169	maker-At_07-snap-gene-4.1503	GhM_A07G0334	Ghi_A07G01526	Ghicr24_A07G029200	17v16,19v18,20v19,	1.49305	0.868134	1.31735	0.851327	1.30217	1.81839	2.05433	1.88479	1.84139	1.14312	1.79171	0.345937	0.662387	0.318322	0.764914	0.495436	0.397209	0.663292	0.322467
Gorai.001G030600.D	transition down	2					ARR-B (TF)		Gohir.D07G029400		maker-Dt_07_GB713-augustus-gene-57.478	genemark-Dt_07-processed-gene-60.1048	GhM_D07G0333	Ghi_D07G01481	Ghicr24_D07G029400	17v16,	1.22148	0.788206	0.901971	0.386219	0.618564	0.883526	0.715105	0.608691	0.654374	0.268304	0.570886	0.121788	0.212233	0.186512	0.199624	0.143276	0.119349	0.23151	0.11414
Gorai.001G030700.A	transition up	1	3	3	1--3--3	yes			Gohir.A07G025700		augustus_masked-At_07_GB713-processed-gene-3.505	maker-At_07-snap-gene-3.275	GhM_A07G0335	Ghi_A07G01531	Ghicr24_A07G029300		11.6797	14.0931	14.8506	10.85	12.3669	13.1843	12.4367	15.5774	16.2638	22.3741	22.579	23.2796	21.3462	26.5032	27.4245	26.299	25.981	22.8983	18.7465
Gorai.001G030700.D	transient up	8	3	15	8--3--15	yes			Gohir.D07G029500		genemark-Dt_07_GB713-processed-gene-57.95	maker-Dt_07-snap-gene-57.37	GhM_D07G0334	Ghi_D07G01486	Ghicr24_D07G029500	18v17,	19.3397	24.1692	27.3951	26.9883	30.6157	28.563	27.9532	28.4889	28.3759	33.1599	32.6595	33.7615	20.9104	18.2297	21.8863	16.4881	19.9112	13.8682	10.1913
Gorai.001G030800.A		2	1	98	2--1--98	yes	alpha/beta-Hydrolases superfamily protein-like		Gohir.A07G025800		genemark-At_07_GB713-processed-gene-3.357	maker-At_07-snap-gene-3.276	GhM_A07G0336	Ghi_A07G01536	Ghicr24_A07G029400		0.330031	0.451381	0.297889	0.127446	0.210655	0.341176	0.088335	0.102478	0.0632481	0.060738	0.116879	0.016137	0.054506	0.058835	0.0766466	0.202739	0.080241	0.296124	0.077486
Gorai.001G030800.D	transition down	2	13	1076	2--13--1076	yes	alpha/beta-Hydrolases superfamily protein-like		Gohir.D07G029600		maker-Dt_07_GB713-augustus-gene-57.431	maker-Dt_07-snap-gene-57.36	GhM_D07G0335	Ghi_D07G01491	Ghicr24_D07G029600	13v12,	0.464393	0.118942	0.318678	0.358161	0.200454	0.08888	0.115055	0	0.0140176	0.030934	0.032842	0.007846	0.024112	0.025879	0.0111205	0	0.007415	0.087748	0
Gorai.001G030900.A		3	1	189	3--1--189	yes	molybdate transporter 1-like		Gohir.A07G025900	Gh_A07G030100			GhM_A07G0337	Ghi_A07G01541	Ghicr24_A07G029500		0	0	0	0	0	0.030268	0	0.007854	0	0.006543	0	0	0	0	0.0184372	0	0	0	0
Gorai.001G030900.D		3	1	221	3--1--221	yes	molybdate transporter 1-like		Gohir.D07G029700		maker-Dt_07_GB713-pred_gff_Mikado_subloci-gene-57.382	maker-Dt_07-pred_gff_Mikado_subloci-gene-57.250	GhM_D07G0336	Ghi_D07G01496	Ghicr24_D07G029700		0.009073	0.013228	2.89e-06	0	0	0	0.010797	0.0151	0	0.006543	0	0	0	0	0	0	0	0	0
Gorai.001G031000.A		noA							Gohir.A07G025950	Gh_A07G030300			GhM_A07G0338	Ghi_A07G01546	Ghicr24_A07G029700		0	0	0	0	0	0	0	0	0	0	0	0	0	0	0	0	0	0	0
Gorai.001G031000.D		3	1	527	3--1--527	yes	molybdate transporter 1-like		Gohir.D07G029800		maker-Dt_07_GB713-pred_gff_Mikado_subloci-gene-57.381	maker-Dt_07-pred_gff_Mikado_subloci-gene-57.249	GhM_D07G0337	Ghi_D07G01501			0	0	0.006039	0	0	0	0	0	0	0	0	0	0	0	0	0	0	0	0
Gorai.001G031100.A	transition down	2	6	29	2--6--29	yes	temperature-induced lipocalin-like		Gohir.A07G026000		maker-At_07_GB713-augustus-gene-3.170	maker-At_07-snap-gene-4.1504	GhM_A07G0339	Ghi_A07G01551	Ghicr24_A07G029800	19v18,20v19,23v22,	66.9092	68.6672	90.4132	87.9118	122.398	113.227	128.546	99.768	83.4904	55.6389	76.7701	23.529	20.9246	5.85281	25.9757	5.75263	5.09478	26.1408	4.44302
Gorai.001G031100.D		3	1	60	3--1--60	yes	temperature-induced lipocalin-like		Gohir.D07G029900			genemark-Dt_07-processed-gene-60.1046	GhM_D07G0338	Ghi_D07G01506	Ghicr24_D07G029800		0	0	0.022684	0	0	0	0.033507	0.011208	0	0.021071	0	0	0	0	0	0	0.019449	0	0
Gorai.001G031200.A	transition down	8	3	3	8--3--3	yes	SNARE-like superfamily protein-like		Gohir.A07G026100		maker-At_07_GB713-augustus-gene-3.209	maker-At_07-augustus-gene-3.320	GhM_A07G0340	Ghi_A07G01556	Ghicr24_A07G029900		13.8271	13.312	15.8823	14.7438	15.9921	14.7748	16.0677	17.3961	17.8096	18.9047	15.9129	15.0346	10.9089	10.9791	12.7096	8.28375	9.23133	7.67063	6.57446
Gorai.001G031200.D	transition down	8	3	3	8--3--3	yes	SNARE-like superfamily protein-like		Gohir.D07G030000		maker-Dt_07_GB713-augustus-gene-57.430	augustus_masked-Dt_07-processed-gene-57.308	GhM_D07G0339	Ghi_D07G01511	Ghicr24_D07G029900	23v22,	14.5588	16.4844	15.24	13.4114	11.5214	12.2207	12.1753	13.628	13.4019	18.4155	14.0157	12.6936	8.87627	7.69248	7.61985	4.53262	6.95287	4.06586	3.21504
Gorai.001G031300.A	transition down	2					Calcineurin-like metallo-phosphoesterase superfamily protein-like		Gohir.A07G026200		maker-At_07_GB713-augustus-gene-3.210	maker-At_07-augustus-gene-3.321	GhM_A07G0341	Ghi_A07G01561	Ghicr24_A07G030000		17.9558	11.9845	13.0468	10.5523	8.60312	8.52163	8.35252	8.06562	6.86813	4.88862	6.0314	3.62731	4.69368	4.35142	6.30174	4.57022	4.36094	4.70979	3.40976
Gorai.001G031300.D	transient up	13	3	3	13--3--3	yes	Calcineurin-like metallo-phosphoesterase superfamily protein-like		Gohir.D07G030100			maker-Dt_07-snap-gene-57.34	GhM_D07G0341,GhM_D07G0340	Ghi_D07G01516	Ghicr24_D07G030000	17v16,23v22,	15.8139	16.466	16.1456	13.7634	12.3461	11.1076	12.03	13.3851	15.4037	17.9692	13.885	17.8793	15.9788	21.7446	23.2234	15.3151	16.2041	9.23809	9.25693
Gorai.001G031400.A		9	4	9	9--4--9	yes	homolog of yeast FIP1 [V]-like		Gohir.A07G026300		genemark-At_07_GB713-processed-gene-3.365	maker-At_07-augustus-gene-3.322	GhM_A07G0343	Ghi_A07G01566	Ghicr24_A07G030100		5.21804	4.98072	6.01165	3.91003	5.0087	5.77383	7.02036	4.97414	5.50389	4.75637	5.66904	3.0009	4.25716	6.80806	4.55046	3.79892	5.09347	5.42333	2.42327
Gorai.001G031400.D		9	4	9	9--4--9	yes	homolog of yeast FIP1 [V]-like		Gohir.D07G030200		augustus_masked-Dt_07_GB713-processed-gene-57.237	maker-Dt_07-snap-gene-57.34	GhM_D07G0343	Ghi_D07G01521	Ghicr24_D07G030100		5.34684	4.62087	5.70995	3.48442	4.56816	5.5051	5.20867	4.03448	4.26982	3.16376	4.84802	2.48104	3.86304	7.40746	4.27923	4.08003	5.04416	5.27722	2.82485
Gorai.001G031500.A	transition down	2	3	3	2--3--3	yes	Polynucleotidyl transferase, ribonuclease H-like superfamily protein-like		Gohir.A07G026400		augustus_masked-At_07_GB713-processed-gene-3.513	maker-At_07-snap-gene-3.281	GhM_A07G0344	Ghi_A07G01571	Ghicr24_A07G030300	23v22,	13.5139	12.922	9.58357	8.2478	10.2427	8.41999	9.14471	9.88828	10.5932	10.307	10.118	7.92142	7.32462	6.63582	7.9581	6.08951	7.89696	5.05733	4.92054
Gorai.001G031500.D	transition down	2	3	3	2--3--3	yes	Polynucleotidyl transferase, ribonuclease H-like superfamily protein-like		Gohir.D07G030300		maker-Dt_07_GB713-pred_gff_Mikado_subloci-gene-57.377	maker-Dt_07-snap-gene-57.32	GhM_D07G0344	Ghi_D07G01531	Ghicr24_D07G030300		15.2148	11.002	9.6495	8.17311	9.55561	7.90309	8.33834	8.62828	9.61724	8.1965	7.78239	7.63619	6.8281	7.95243	7.74857	7.14193	7.37585	5.20362	3.51826
Gorai.001G031600.A	transition up	1	1	378	1--1--378	yes			Gohir.A07G026501		genemark-At_07_GB713-processed-gene-3.257	maker-At_07-snap-gene-4.1505	GhM_A07G0345				0.24427	0.108405	0.399441	0.103169	0.495605	0.861664	0.482779	0.389652	0.311915	0.131242	0.491304	0.539508	0.622472	1.21954	0.971967	1.18077	1.17449	1.36713	0.927008
Gorai.001G031600.D	transition up	1	1	556	1--1--556	yes			Gohir.D07G030400	Gh_D07G032100	maker-Dt_07_GB713-augustus-gene-57.476	maker-Dt_07-augustus-gene-60.133	GhM_D07G0345		Ghicr24_D07G030400		0.349329	0.222537	0.588867	0.277461	0.464592	0.651164	0.751204	0.318469	0.410081	0.398665	0.670347	0.628981	0.658971	1.27747	0.88919	1.05755	1.14912	1.42466	1.22327
Gorai.001G031700.A		6	9	11	6--9--11	yes	aldehyde dehydrogenase 11A3-like		Gohir.A07G026600		maker-At_07_GB713-augustus-gene-3.172	maker-At_07-augustus-gene-4.974	GhM_A07G0346	Ghi_A07G01576	Ghicr24_A07G030400		0.063224	0.008585	0.054971	0.04159	0.017716	0.006745	0	0	0	0	0	0.005975	0.013387	0.011217	0.0359276	0.015286	0.01635	0.230573	0.017462
Gorai.001G031700.D		2	10	11	2--10--11	yes	aldehyde dehydrogenase 11A3-like		Gohir.D07G030500		maker-Dt_07_GB713-augustus-gene-57.475	maker-Dt_07-augustus-gene-60.132	GhM_D07G0346	Ghi_D07G01536	Ghicr24_D07G030500		0.146572	0.034341	0.089792	0.074963	0.011892	0.012922	0.005927	0.02346	0.00788925	0.004259	0.062354	0	0.013522	0.023078	0.0177406	0.024778	0.032281	0.283104	0.014426
Gorai.001G031800.A	transition up	1	6	6	1--6--6	yes											0.033994	0.024357	0.020539	0	0.048265	0.182353	0.029354	0.024283	0	0	0.042389	0.139435	0.210101	0.845844	0.184735	0.458713	0.321592	0.188828	0.252778
Gorai.001G031800.D	transition up	1	1	318	1--1--318	yes											0.033994	0.070071	0.126681	0.065186	0.072973	0.197367	0.096277	0.129725	0.058497	0.091635	0.042389	0.223267	0.134092	0.408843	0.266132	0.347651	0.197162	0.089585	0.209387
Gorai.001G031900.A		3	1	45	3--1--45	yes			Gohir.A07G026666				GhM_A07G0347				0.036943	0	0.012332	0	0.096885	0	0.227634	0.055744	0	0	0.072549	0.034651	0	0.209961	0.187961	0.191234	0.153695	0.177908	0
Gorai.001G031900.D		1	1	121	1--1--121	yes			Gohir.D07G030601	Gh_D07G032400		maker-Dt_07-snap-gene-60.1557	GhM_D07G0347				0.143615	0	0.183576	0.084031	0.174646	0.284657	0.243028	0	0.196921	0.05523	0.177926	0.173253	0.086249	0.475566	0.242991	0.54399	0.097083	0.093018	0.750706
Gorai.001G032000.A	transition up	6	10	11	6--10--11	yes	SOS3-interacting protein 3-like		Gohir.A07G026700		genemark-At_07_GB713-processed-gene-3.375	augustus_masked-At_07-processed-gene-3.160	GhM_A07G0348	Ghi_A07G01586	Ghicr24_A07G030600		0	0	0	0	0	0	0	0.050799	0.0244545	0.022822	0.037959	0.030453	0.520697	0.17189	0.107591	0.045753	0.104075	0.98041	0.292882
Gorai.001G032000.D	transient up	4	8	17	4--8--17	yes	SOS3-interacting protein 3-like		Gohir.D07G030700		maker-Dt_07_GB713-augustus-gene-57.426	maker-Dt_07-augustus-gene-57.73	GhM_D07G0348	Ghi_D07G01541	Ghicr24_D07G030600	18v17,19v18,	0	0	0	0	0.160566	0.507339	1.01943	1.91103	1.42398	0.994825	0.58881	0.122079	1.65863	0.155937	0.262575	0.036464	0.180741	0.357216	0.022529
Gorai.001G032100.A		1	1	2	1--1--2	yes	Leucine-rich repeat protein kinase family protein-like		Gohir.A07G026801		augustus_masked-At_07_GB713-processed-gene-3.459	genemark-At_07-processed-gene-4.581	GhM_A07G0350,GhM_A07G0349	Ghi_A07G01596	Ghicr24_A07G030700		0.154504	0.03839	0.13291	0.119538	0.168922	0.118467	0.178938	0.075053	0.089821	0.174176	0.148928	0.069319	0.185395	0.107847	0.14958	0.106304	0.084506	0.300883	0.146657
Gorai.001G032100.D		1	1	32	1--1--32	yes	Leucine-rich repeat protein kinase family protein-like		Gohir.D07G030800				GhM_D07G0349	Ghi_D07G01546	Ghicr24_D07G030700		0.123869	0.020129	0.101437	0.041352	0.084294	0.150172	0.042861	0.052998	0.121783	0.137135	0.08239	0.071059	0.237246	0.077835	0.236435	0.09077	0.119755	0.279685	0.114264
Gorai.001G032200.A	transition up	1	4	4	1--4--4	yes	WRKY (TF)		Gohir.A07G026900		genemark-At_07_GB713-processed-gene-3.263	genemark-At_07-processed-gene-4.582	GhM_A07G0351	Ghi_A07G01601	Ghicr24_A07G030800	18v17,	8.15324	5.51485	7.14037	4.13056	5.01064	7.91706	5.8354	6.67555	6.04058	5.98866	7.93726	4.25668	8.41992	12.9833	8.30887	9.60967	11.5599	12.3575	6.88697
Gorai.001G032200.D	transition up	1	4	4	1--4--4	yes	WRKY (TF)		Gohir.D07G030900		genemark-Dt_07_GB713-processed-gene-57.176	augustus_masked-Dt_07-processed-gene-60.346	GhM_D07G0350	Ghi_D07G01551	Ghicr24_D07G030800		9.09042	8.01634	8.36594	4.71547	6.36219	9.05722	7.37479	7.6628	8.12891	7.1073	10.1817	6.43461	9.75278	14.8537	9.90581	9.59702	14.1002	11.9771	6.98222
Gorai.001G032300.A	transient down	2	9	15	2--9--15	yes	Cytosol aminopeptidase family protein-like		Gohir.A07G027000	Gh_A07G031100	genemark-At_07_GB713-processed-gene-3.264	genemark-At_07-processed-gene-4.583	GhM_A07G0352	Ghi_A07G01606	Ghicr24_A07G030900	19v18,20v19,23v22,	49.0789	26.5481	22.6207	15.8781	12.4778	8.02271	6.59966	5.11456	4.31626	3.46742	3.89496	3.20041	5.01183	17.1809	7.42755	12.8439	14.2985	6.5486	5.01401
Gorai.001G032300.D	transient down	1	2	12	1--2--12	yes	Cytosol aminopeptidase family protein-like		Gohir.D07G031000		genemark-Dt_07_GB713-processed-gene-57.175	maker-Dt_07-snap-gene-60.1555	GhM_D07G0351	Ghi_D07G01556	Ghicr24_D07G030900	17v16,19v18,	0.324313	0.125048	0.261317	0.11969	0.172233	0.177843	0.123464	0.042135	0.0453315	0.012562	0.013911	0.107008	0.028521	0.542998	0.251646	0.358769	0.357541	0.14917	0.028607
Gorai.001G032400.A	transient down	1	4	9	1--4--9	yes	signal recognition particle receptor alpha subunit family protein-like		Gohir.A07G027100		genemark-At_07_GB713-processed-gene-3.378	genemark-At_07-processed-gene-3.58	GhM_A07G0353	Ghi_A07G01611	Ghicr24_A07G031000		33.3419	24.3281	31.7689	18.1806	22.518	22.5903	17.7536	17.4241	19.5495	13.8158	17.487	11.4977	18.9728	37.4078	26.0621	28.8237	34.0832	30.6541	20.5273
Gorai.001G032400.D	transient down	1	4	4	1--4--4	yes	signal recognition particle receptor alpha subunit family protein-like		Gohir.D07G031100		genemark-Dt_07_GB713-processed-gene-57.81	genemark-Dt_07-processed-gene-57.174	GhM_D07G0352	Ghi_D07G01561	Ghicr24_D07G031000	18v17,19v18,	17.6081	12.8804	15.6348	8.5596	11.1094	11.8642	9.67931	9.14554	9.72563	7.60019	9.35124	5.79449	10.6747	20.8543	13.2465	15.7993	18.9444	17.3138	11.1595
Gorai.001G032500.A									Gohir.A07G027150		snap_masked-At_07_GB713-processed-gene-3.57	augustus_masked-At_07-processed-gene-4.187	GhM_A07G0354				0	0	0	0	0	0	0	0	0	0	0	0	0	0	0	0	0	0	0
Gorai.001G032500.D									Gohir.D07G031150		augustus_masked-Dt_07_GB713-processed-gene-57.291	maker-Dt_07-snap-gene-60.1554	GhM_D07G0353		Ghicr24_D07G031100		0	0	0	0	0	0	0	0	0	0	0	0	0	0	0	0	0	0	0
Gorai.001G032600.A	transient up	2	9	15	2--9--15	yes	alpha/beta-Hydrolases superfamily protein-like		Gohir.A07G027200		genemark-At_07_GB713-processed-gene-3.268	maker-At_07-snap-gene-4.1511	GhM_A07G0355	Ghi_A07G01616	Ghicr24_A07G031200	17v16,	9.5992	6.56797	7.66629	4.90449	4.61971	7.53796	22.0899	22.6785	19.9257	9.80929	20.5688	0.979044	0.523755	0.51597	0.324547	0.237921	0.249168	0.696661	0.642755
Gorai.001G032600.D	transition down	2	9	726	2--9--726	yes	alpha/beta-Hydrolases superfamily protein-like		Gohir.D07G031200	Gh_D07G033100	maker-Dt_07_GB713-augustus-gene-57.471	maker-Dt_07-augustus-gene-60.127	GhM_D07G0354	Ghi_D07G01566	Ghicr24_D07G031200	23v22,	21.0919	14.2449	16.9046	11.7748	8.62169	8.01859	2.71136	1.41589	2.26696	1.13644	1.59462	0.499277	0.437488	0.477809	0.204803	0.230852	0.432864	1.46213	0.385504
Gorai.001G032700.A		7	3	3	7--3--3	yes			Gohir.A07G027300		maker-At_07_GB713-augustus-gene-3.213	maker-At_07-augustus-gene-3.326	GhM_A07G0356	Ghi_A07G01621	Ghicr24_A07G031300		8.33357	7.49909	7.17898	5.62952	5.97693	6.79024	6.50565	6.42535	6.07266	6.30687	6.84325	4.59698	4.36696	5.15922	4.89364	5.00812	5.10616	6.54391	4.88581
Gorai.001G032700.D	transition down	2							Gohir.D07G031300		augustus_masked-Dt_07_GB713-processed-gene-57.232	augustus_masked-Dt_07-processed-gene-57.301	GhM_D07G0355	Ghi_D07G01571	Ghicr24_D07G031300	17v16,	2.69749	2.27246	2.29093	1.81025	1.9533	2.09124	1.95255	1.4208	1.45525	1.49905	1.48965	1.56286	1.17651	1.80436	1.40229	1.58812	1.24549	2.03905	0.916447
Gorai.001G032800.A	transition up	1	6	876	1--6--876	yes			Gohir.A07G027400		maker-At_07_GB713-augustus-gene-3.177	maker-At_07-augustus-gene-4.979	GhM_A07G0358	Ghi_A07G01626	Ghicr24_A07G031400		3.85114	4.07278	5.81506	4.50469	6.09754	6.40149	8.00015	7.59863	7.16413	7.90498	6.98707	5.90147	7.55569	11.3008	9.2744	7.70151	9.97679	8.39022	6.66456
Gorai.001G032800.D	transition up	1	6	22	1--6--22	yes			Gohir.D07G031400		maker-Dt_07_GB713-augustus-gene-57.470	maker-Dt_07-augustus-gene-60.126	GhM_D07G0357	Ghi_D07G01576	Ghicr24_D07G031400	17v16,	3.36981	3.06488	4.70592	3.56401	4.52706	5.78099	8.28354	9.4858	11.3929	14.3306	10.8975	14.9236	13.1916	23.4386	17.0258	18.2705	21.2921	22.0247	17.9799
Gorai.001G032900.A		0	1	2	0--1--2	yes	zinc ion binding;nucleic acid binding-like		Gohir.A07G027500		maker-At_07_GB713-augustus-gene-3.214	maker-At_07-augustus-gene-3.327	GhM_A07G0359	Ghi_A07G01631	Ghicr24_A07G031500		0.290346	0.193449	0.41095	0.482021	0.708339	0.8329	0.738394	0.27096	0.372312	0.35252	0.549045	0.408585	0.609921	0.516755	0.718533	0.467977	0.41887	0.695244	0.416111
Gorai.001G032900.D	transition up	1					zinc ion binding;nucleic acid binding-like		Gohir.D07G031500		maker-Dt_07_GB713-augustus-gene-57.423	genemark-Dt_07-processed-gene-57.172	GhM_D07G0358	Ghi_D07G01581	Ghicr24_D07G031500		0.073339	0.239635	0.296864	0.03675	0.189685	0.310939	0.318073	0.620651	0.625445	0.547848	0.802712	0.804965	0.894656	0.978191	1.21077	1.35506	1.06353	2.66595	1.62098
Gorai.001G033000.A		0					AFG1-like ATPase family protein-like		Gohir.A07G027600		maker-At_07_GB713-augustus-gene-3.215	maker-At_07-augustus-gene-3.328	GhM_A07G0360	Ghi_A07G01636	Ghicr24_A07G031600		3.25457	3.07881	2.84391	2.18652	2.57754	2.59601	3.02454	2.77593	3.28917	3.15647	2.74877	2.37024	2.21397	2.63795	2.44876	2.64936	2.94811	2.91986	1.90968
Gorai.001G033000.D	transition up	1	4	4	1--4--4	yes	AFG1-like ATPase family protein-like		Gohir.D07G031600		maker-Dt_07_GB713-augustus-gene-57.422	maker-Dt_07-augustus-gene-57.69	GhM_D07G0359	Ghi_D07G01586	Ghicr24_D07G031600		2.54713	1.57366	2.43537	1.88101	1.91214	1.57965	1.95168	2.14094	2.66289	2.70891	2.30084	2.07683	2.16634	3.44984	2.77928	3.21964	3.7339	3.17117	2.26761
Gorai.001G033100.A	transient up	4	8	8	4--8--8	yes			Gohir.A07G027700		genemark-At_07_GB713-processed-gene-3.383	augustus_masked-At_07-processed-gene-3.164	GhM_A07G0361	Ghi_A07G01641	Ghicr24_A07G031600	7v6,19v18,	0	0.489028	0.483977	0.824316	3.34916	5.64249	2.55397	2.34835	1.16127	0.898358	0.56223	0.121548	0.364216	0.054629	0.260559	0	0.017062	0.00555	0
Gorai.001G033100.D	transient up	4	8	8	4--8--8	yes			Gohir.D07G031700				GhM_D07G0360	Ghi_D07G01591	Ghicr24_D07G031700		0	0.455607	0.622263	0.96102	3.30832	4.81483	2.37329	1.91495	1.12262	0.691898	0.334474	0.248014	0.316478	0.09064	0.155327	0.032573	0	0.00555	0
Gorai.001G033200.A		0					ERF (TF)		Gohir.A07G027750	Gh_A07G032000	genemark-At_07_GB713-processed-gene-3.387	maker-At_07-augustus-gene-3.329	GhM_A07G0362	Ghi_A07G01646	Ghicr24_A07G031700		0.233636	0.151237	0.615343	0.166731	1.19748	0.846572	0.971852	0.472007	0.64352	0.826515	0.779213	0.537161	0.657435	1.40358	0.981308	0.809543	0.409162	0.327638	0.347795
Gorai.001G033200.D		1	1	624	1--1--624	yes	ERF (TF)		Gohir.D07G031800	Gh_D07G033700	genemark-Dt_07_GB713-processed-gene-57.74	maker-Dt_07-snap-gene-57.27	GhM_D07G0361	Ghi_D07G01596	Ghicr24_D07G031800		0.343523	0.151237	0.688749	0.264365	0.712214	0.951066	0.660765	0.862481	0.374895	0.242572	0.76925	0.469759	0.414171	1.46259	1.013	1.09312	0.521475	0.936155	0.458576
Gorai.001G033300.A		6	1	105	6--1--105	yes	phospholipase D alpha 1-like		Gohir.A07G027800		genemark-At_07_GB713-processed-gene-3.277	genemark-At_07-processed-gene-4.595	GhM_A07G0363	Ghi_A07G01651	Ghicr24_A07G031800		0	0	0	0	0	0.009899	0.00311	0	0	0	0.008239	0.004576	0.008714	0.01146	0	0	0.006142	0.052986	0
Gorai.001G033300.D		0	1	117	0--1--117	yes	phospholipase D alpha 1-like		Gohir.D07G031900		genemark-Dt_07_GB713-processed-gene-57.169	genemark-Dt_07-processed-gene-60.1028	GhM_D07G0362	Ghi_D07G01601	Ghicr24_D07G031900		0.016651	0.013146	0.043989	0.00903	0.034316	0.14272	0.032014	0.025273	0.0422228	0.075177	0.058281	0.020818	0.017428	0.009604	0.0227666	0.017236	0.006142	0.010192	0
Gorai.001G033400.A	transition up	11	9	15	11--9--15	yes	EIN3-binding F box protein 1-like		Gohir.A07G027900		genemark-At_07_GB713-processed-gene-3.278	augustus_masked-At_07-processed-gene-4.191	GhM_A07G0364	Ghi_A07G01656	Ghicr24_A07G031900		0.008559	0	0.007877	0.014129	0.027045	0.049596	0.190333	0.163474	0.24284	0.106449	0.255543	0.137813	0.101454	0.07654	0.296439	0.112273	0.067501	0.027149	0
Gorai.001G033400.D		3	5	47	3--5--47	yes	EIN3-binding F box protein 1-like		Gohir.D07G032000	Gh_D07G034000			GhM_D07G0363	Ghi_D07G01606	Ghicr24_D07G032000		0	0	0.007885	0	0	0	0	0.005633	0	0	0	0	0	0.004566	0	0	0	0	0
Gorai.001G033500.A		3	1	68	3--1--68	yes	Tetratricopeptide repeat (TPR)-like superfamily protein-like		Gohir.A07G028000		genemark-At_07_GB713-processed-gene-3.279	augustus_masked-At_07-processed-gene-4.192	GhM_A07G0365	Ghi_A07G01661	Ghicr24_A07G032000		0	0	0	0	0	0	0.01364	0	0	0	0.054499	0.01321	0	0.038255	0	0	0	0.035192	0
Gorai.001G033500.D	transition up	1	9	25	1--9--25	yes	Tetratricopeptide repeat (TPR)-like superfamily protein-like		Gohir.D07G032100		genemark-Dt_07_GB713-processed-gene-57.167	genemark-Dt_07-processed-gene-60.1026	GhM_D07G0364	Ghi_D07G01611	Ghicr24_D07G032100		0	0	0.001823	0	0.043816	0.075325	0.122917	0.241862	0.596244	0.470712	0.522046	1.80614	0.573582	0.502092	0.316893	0.142387	0.611505	0.264009	0.264368
Gorai.001G033600.A	transient up	2	9	30	2--9--30	yes	TPX2 fam-like	MT Growth	Gohir.A07G028100		genemark-At_07_GB713-processed-gene-3.388	augustus_masked-At_07-processed-gene-3.166	GhM_A07G0366	Ghi_A07G01666	Ghicr24_A07G032100	17v16,	52.9978	47.7183	53.2652	33.8108	36.6623	46.3541	43.8636	65.7496	65.3572	65.4373	63.0321	23.5714	32.5581	27.7032	33.4809	22.5276	26.9521	25.2595	18.4971
Gorai.001G033600.D	transition down	2	9	48	2--9--48	yes	TPX2 fam-like	MT Growth	Gohir.D07G032200		genemark-Dt_07_GB713-processed-gene-57.72	genemark-Dt_07-processed-gene-57.165	GhM_D07G0365	Ghi_D07G01616	Ghicr24_D07G032200		61.8604	52.3712	53.8698	35.2284	35.4406	40.5602	39.0797	50.4314	57.3747	59.4508	55.5039	32.2311	35.8204	28.9746	33.0848	24.3004	31.0416	24.3737	18.4368
Gorai.001G033700.A	transient up	11	9	15	11--9--15	yes			Gohir.A07G028200		genemark-At_07_GB713-processed-gene-3.281	genemark-At_07-processed-gene-4.599	GhM_A07G0367	Ghi_A07G01671	Ghicr24_A07G032200	13v12,17v16,19v18,23v22,	0.310516	0.449513	0.299837	0.271723	0.511089	0.726753	2.13258	6.19762	7.89269	8.35962	8.3167	1.66159	2.75001	0.977161	1.60944	1.58618	1.27585	3.44559	1.05951
Gorai.001G033700.D	transient up	11	9	15	11--9--15	yes			Gohir.D07G032300		maker-Dt_07_GB713-augustus-gene-57.467	maker-Dt_07-augustus-gene-60.123	GhM_D07G0366	Ghi_D07G01621	Ghicr24_D07G032300	13v12,17v16,19v18,20v19,	0.559213	0.338367	0.408995	0.230948	0.337584	0.317654	0.522995	1.95116	3.42109	4.14401	4.71046	0.730264	1.66426	0.226359	0.772066	0.459753	0.463108	0.430787	0.290399
Gorai.001G033800.A	transition up	1	4	4	1--4--4	yes			Gohir.A07G028300		maker-At_07_GB713-augustus-gene-3.218	maker-At_07-snap-gene-3.290	GhM_A07G0368	Ghi_A07G01676	Ghicr24_A07G032300		0.255607	0.167573	0.195874	0.068522	0.12422	0.261004	0.234409	0.161628	0.0987198	0.096683	0.222899	0.141866	0.311698	0.506219	0.365084	0.377934	0.438869	0.629833	0.474179
Gorai.001G033800.D	transient down	2	9	49	2--9--49	yes			Gohir.D07G032400,Gohir.D07G032450		genemark-Dt_07_GB713-processed-gene-57.71	maker-Dt_07-augustus-gene-57.66	GhM_D07G0367	Ghi_D07G01626	Ghicr24_D07G032400	23v22,	4.45056	3.66093	4.01287	2.45467	1.59845	1.52544	0.393478	0.355201	0.295247	0.229509	0.286419	0.134744	0.229706	0.680444	0.316726	0.272411	0.512433	1.58217	0.529698
Gorai.001G033900.A	transition up	1	6	6	1--6--6	yes	epsin N-terminal homology (ENTH) domain-containing protein / clathrin assembly protein-related-like		Gohir.A07G028400		maker-At_07_GB713-augustus-gene-3.219	maker-At_07-augustus-gene-3.332	GhM_A07G0369	Ghi_A07G01681	Ghicr24_A07G032400	17v16,19v18,23v22,	8.28433	5.79869	7.84752	4.39992	6.21692	8.67872	7.13708	8.74838	10.1526	11.9359	11.202	32.3554	37.1478	95.4782	75.6842	61.0791	67.5377	43.0801	31.3819
Gorai.001G033900.D	transition up	1	6	6	1--6--6	yes	epsin N-terminal homology (ENTH) domain-containing protein / clathrin assembly protein-related-like		Gohir.D07G032500		genemark-Dt_07_GB713-processed-gene-57.70	genemark-Dt_07-processed-gene-57.163	GhM_D07G0368	Ghi_D07G01636	Ghicr24_D07G032500	17v16,	6.914	5.75786	6.64784	2.4643	5.0585	6.94919	6.84552	10.342	10.2665	13.2582	12.3888	27.3906	34.6221	82.9503	56.9809	53.0611	62.4017	42.6687	32.4472
Gorai.001G034000.A		1	6	6	1--6--6	yes	Leucine-rich repeat transmembrane protein kinase-like		Gohir.A07G028500		maker-At_07_GB713-augustus-gene-3.220	maker-At_07-snap-gene-3.292	GhM_A07G0370	Ghi_A07G01686	Ghicr24_A07G032500		0	0	0.001107	0	0.016602	0	0	0	0	0.006498	0	0.006507	0.014071	0.123619	0.0893055	0.076356	0.023542	0.00515	0.016903
Gorai.001G034000.D		1	1	37	1--1--37	yes	Leucine-rich repeat transmembrane protein kinase-like		Gohir.D07G032600		maker-Dt_07_GB713-augustus-gene-57.418	maker-Dt_07-augustus-gene-57.65	GhM_D07G0369	Ghi_D07G01641	Ghicr24_D07G032600		0.02853	0.00831	0.021568	0	0.025647	0.045172	0.022514	0.031399	0.0381874	0.042917	0.050085	0.050948	0.054711	0.058081	0.0201797	0.048739	0.08675	0.069049	0.016903
Gorai.001G034100.A		3	5	47	3--5--47	yes											0	0	0.011994	0	0	0	0	0	0	0	0	0	0	0.008938	0	0	0	0	0
Gorai.001G034100.D	transition down	1	2	6	1--2--6	yes			Gohir.D07G032650						Ghicr24_D07G032700	17v16,	0.139183	0.099695	0.073498	0.17155	0.198218	0.059502	0.139905	0.040362	0.106072	0.167054	0.069648	0.364712	0.309884	0.534683	0.567855	0.296386	0.31008	0.206003	0.065067
Gorai.001G034200.A	transition up	1	6	6	1--6--6	yes	Nucleotide/sugar transporter family protein-like		Gohir.A07G028600		maker-At_07_GB713-augustus-gene-3.180	maker-At_07-augustus-gene-4.982	GhM_A07G0371	Ghi_A07G01691	Ghicr24_A07G032600	17v16,	3.33689	1.93856	2.24124	1.59867	1.86078	1.79995	1.73575	1.90227	1.91461	2.86053	2.4678	3.31322	3.49701	6.4497	5.48569	5.62331	5.75003	3.95839	3.46781
Gorai.001G034200.D	transition up	1	6	6	1--6--6	yes	Nucleotide/sugar transporter family protein-like		Gohir.D07G032700		maker-Dt_07_GB713-augustus-gene-57.465	maker-Dt_07-augustus-gene-60.122	GhM_D07G0370	Ghi_D07G01646	Ghicr24_D07G032800	17v16,	2.13807	2.18269	1.80023	1.257	1.79283	1.59417	1.98368	1.62295	1.57057	2.04953	2.08777	2.45491	2.65402	4.23533	3.87432	3.16947	3.09248	3.58075	1.90814
Gorai.001G034300.A		0					Ubiquitin-like superfamily protein-like		Gohir.A07G028675		genemark-At_07_GB713-processed-gene-3.283		GhM_A07G0372		Ghicr24_A07G032700		0.078009	0	0.327184	0.0381	0.307106	0.314876	0.17947	0.091124	0.0156061	0.090418	0.094993	0.106594	0.102331	0.21594	0.218692	0.24318	0.17356	0.063183	0.207996
Gorai.001G034300.D		0					Ubiquitin-like superfamily protein-like		Gohir.D07G032750	Gh_D07G034600			GhM_D07G0371		Ghicr24_D07G032900		0.050343	0.051169	0.059822	0.011694	0.079016	0.117925	0.227549	0.032906	0.093214	0.058887	0.096278	0.078993	0.100677	0.095651	0.15209	0.068001	0.083922	0.044003	0
Gorai.001G034400.A	transient down	1	6	4	1--6--4	yes			Gohir.A07G028750		genemark-At_07_GB713-processed-gene-3.395	genemark-At_07-processed-gene-3.78				17v16,	25.13	40.1271	18.7323	13.4417	12.64	9.05696	9.51798	10.3913	13.7766	39.324	22.1674	57.2881	35.5917	57.2674	85.0533	57.8047	62.0353	57.2967	47.1696
Gorai.001G034400.D	transition down	0							Gohir.D07G032801								6.36905	8.78565	4.08802	1.93732	2.69248	2.99299	2.56511	2.29086	1.5623	2.1391	3.25501	1.3735	1.70468	2.65311	2.90487	3.01089	2.61307	5.18632	2.54722
Gorai.001G034500.A		9					Myosin heavy chain-related protein-like		Gohir.A07G028900		genemark-At_07_GB713-processed-gene-3.397	maker-At_07-augustus-gene-3.334	GhM_A07G0374	Ghi_A07G01701	Ghicr24_A07G032900		6.2622	5.84318	6.08971	2.98509	3.97891	5.03629	4.42889	4.61013	4.36721	3.96071	4.5911	2.59482	3.81918	5.03045	4.61879	3.87793	4.59275	5.03065	2.87975
Gorai.001G034500.D	transition up	1	4	9	1--4--9	yes	Myosin heavy chain-related protein-like		Gohir.D07G032900		maker-Dt_07_GB713-augustus-gene-57.417	maker-Dt_07-snap-gene-57.23	GhM_D07G0373	Ghi_D07G01656	Ghicr24_D07G033100		2.07628	1.85434	2.21938	0.857505	1.84106	2.18491	2.61122	2.20339	2.07693	2.00689	2.68453	1.73035	2.64981	4.26092	3.57897	2.58397	3.33096	4.25353	2.42469
Gorai.001G034600.A	transition up	1	4	4	1--4--4	yes	Phox (PX) domain-containing protein-like		Gohir.A07G029000	Gh_A07G033000	augustus_masked-At_07_GB713-processed-gene-3.528	maker-At_07-snap-gene-3.294	GhM_A07G0375	Ghi_A07G01706	Ghicr24_A07G033000		2.07495	1.51413	2.20785	1.26412	1.59973	1.85265	1.79295	1.55039	1.55595	1.73324	1.76809	1.43941	1.89731	3.05349	1.9812	2.17686	2.50689	2.33854	1.32583
Gorai.001G034600.D	transient up	1	6	6	1--6--6	yes	Phox (PX) domain-containing protein-like		Gohir.D07G033000		maker-Dt_07_GB713-augustus-gene-57.416	augustus_masked-Dt_07-processed-gene-57.289	GhM_D07G0374	Ghi_D07G01661	Ghicr24_D07G033200	19v18,23v22,	3.00793	1.70315	2.56001	1.42348	1.90941	2.10926	2.38945	2.15327	2.14543	2.79793	2.73885	2.39875	3.15623	6.8002	4.65271	4.06896	4.63763	2.9122	2.21529
Gorai.001G034700.A		3	17	319	3--17--319	yes	Bifunctional inhibitor/lipid-transfer protein/seed storage 2S albumin superfamily protein-like		Gohir.A07G029100		genemark-At_07_GB713-processed-gene-3.399	augustus_masked-At_07-processed-gene-3.173	GhM_A07G0376	Ghi_A07G01716	Ghicr24_A07G033100		0	0.010007	0	0	0	0	0	0.016403	0	0	0	0	0	0	0	0	0.009015	0	0
Gorai.001G034700.D	transition up	1	8	19	1--8--19	yes	Bifunctional inhibitor/lipid-transfer protein/seed storage 2S albumin superfamily protein-like		Gohir.D07G033100		maker-Dt_07_GB713-pred_gff_Mikado_subloci-gene-57.358	maker-Dt_07-pred_gff_Mikado_subloci-gene-57.234	GhM_D07G0375	Ghi_D07G01671	Ghicr24_D07G033300		0	0.010007	0	0	0	0.015685	0.030082	0.123512	0.274265	0.435094	0.252581	1.04301	1.16801	0.37897	3.01728	0.38974	0.217701	0.284433	0.335737
Gorai.001G034800.A	transition down	2	9	29	2--9--29	yes	vesicle-associated membrane protein 711-like		Gohir.A07G029200		genemark-At_07_GB713-processed-gene-3.294		GhM_A07G0377	Ghi_A07G01721	Ghicr24_A07G033200	19v18,	36.3331	28.8321	32.8337	26.9211	27.1729	33.0819	31.9803	32.2595	35.1193	21.4019	28.4596	15.2281	17.2559	9.06029	13.2375	9.887	11.2955	12.7828	6.1269
Gorai.001G034800.D	transition down	2	3	3	2--3--3	yes	vesicle-associated membrane protein 711-like		Gohir.D07G033200	Gh_D07G035100	maker-Dt_07_GB713-augustus-gene-57.462	maker-Dt_07-snap-gene-60.1545	GhM_D07G0376	Ghi_D07G01681	Ghicr24_D07G033400	19v18,	29.2896	31.6231	23.5115	18.2632	17.8214	24.1732	22.1002	23.2331	21.1469	19.4319	22.7039	16.7029	15.148	12.2731	16.6701	12.5575	14.2235	12.9786	10.1688
Gorai.001G034900.A		3	1	1167	3--1--1167	yes	ACT-like superfamily protein-like		Gohir.A07G029300	Gh_A07G033500	genemark-At_07_GB713-processed-gene-3.296	genemark-At_07-processed-gene-4.615	GhM_A07G0379	Ghi_A07G01726	Ghicr24_A07G033300		0	0	0	0	0.025302	0	0	0	0	0	0	0	0	0	0	0	0	0	0
Gorai.001G034900.D		noD							Gohir.D07G033300	Gh_D07G035100	augustus_masked-Dt_07_GB713-processed-gene-57.276	maker-Dt_07-snap-gene-60.1544	GhM_D07G0377	Ghi_D07G01686	Ghicr24_D07G033500		0	0	0	0	0	0	0	0	0	0	0	0	0	0	0	0	0	0	0
Gorai.001G035000.A	transient up	1	6	25	1--6--25	yes	EamA-like transporter family-like		Gohir.A07G029400		maker-At_07_GB713-augustus-gene-3.185	maker-At_07-snap-gene-4.1519	GhM_A07G0380	Ghi_A07G01731	Ghicr24_A07G033400	17v16,18v17,23v22,	5.85768	6.27654	5.65005	4.78691	6.82115	7.72085	7.84146	12.513	19.7205	30.5753	19.4678	52.9388	31.1311	22.5984	38.1352	27.2944	33.755	19.859	15.3811
Gorai.001G035000.D	transient up	1	6	22	1--6--22	yes	EamA-like transporter family-like		Gohir.D07G033400		maker-Dt_07_GB713-augustus-gene-57.460	maker-Dt_07-snap-gene-60.1543	GhM_D07G0378	Ghi_D07G01691	Ghicr24_D07G033600	17v16,18v17,23v22,	4.80807	4.4184	4.48518	3.8838	4.59157	5.14519	5.25731	7.484	11.598	20.5644	11.0641	59.0688	30.5871	27.5941	44.1789	31.9505	38.9314	22.6094	18.5333
Gorai.001G035100.A		2							Gohir.A07G029500	Gh_A07G033600	augustus_masked-At_07_GB713-processed-gene-3.473		GhM_A07G0382	Ghi_A07G01736	Ghicr24_A07G033500	23v22,	67.943	43.3753	51.0512	42.5263	39.6122	37.5267	36.9787	48.3168	46.9985	50.3114	40.3157	34.9706	38.3227	38.1457	43.0934	40.9866	47.6785	35.6662	26.6928
Gorai.001G035100.D	transition down	2	3	3	2--3--3	yes			Gohir.D07G033500		maker-Dt_07_GB713-augustus-gene-57.458	maker-Dt_07-snap-gene-60.1541	GhM_D07G0380	Ghi_D07G01696	Ghicr24_D07G033700	17v16,	94.4461	60.9376	68.4067	57.0619	49.6428	49.6366	42.5513	55.4857	52.9599	57.2016	47.71	45.0057	38.9519	41.1598	51.3038	47.6777	49.6562	39.9421	33.5945
Gorai.001G035200.A	transition up	1	6	147	1--6--147	yes			Gohir.A07G029800		genemark-At_07_GB713-processed-gene-3.415	maker-At_07-snap-gene-3.295	GhM_A07G0384	Ghi_A07G01746	Ghicr24_A07G033600		2.53525	2.05371	2.87908	2.18237	2.97821	3.73265	3.27989	3.5535	2.97799	3.18302	3.14557	2.50029	3.72698	5.61369	4.60133	4.01064	4.48438	5.06713	4.25192
Gorai.001G035200.D	transition up	1	6	380	1--6--380	yes			Gohir.D07G033600		genemark-Dt_07_GB713-processed-gene-57.58	maker-Dt_07-snap-gene-57.19	GhM_D07G0381	Ghi_D07G01701	Ghicr24_D07G033800		2.51094	1.86736	2.86365	2.40235	2.57826	2.77639	3.19685	3.58983	3.54642	3.70068	3.62911	2.77503	4.21176	6.36166	5.05926	4.35271	5.09868	5.18044	2.59213
Gorai.001G035300.A		2					SET domain protein 14-like		Gohir.A07G030000	Gh_A07G033800		maker-At_07-snap-gene-4.1521		Ghi_A07G01751	Ghicr24_A07G033800		0.313729	0.303582	0.373109	0.249388	0.46899	0.553894	0.402923	0.259861	0.276678	0.131492	0.292113	0.131528	0.27817	0.262927	0.269927	0.26281	0.229941	0.378195	0.182562
Gorai.001G035300.D		5	2	93	5--2--93	yes	SET domain protein 14-like		Gohir.D07G033800	Gh_D07G035600	augustus_masked-Dt_07_GB713-processed-gene-57.272	maker-Dt_07-snap-gene-60.1539	GhM_D07G0382	Ghi_D07G01706	Ghicr24_D07G033900		1.19706	0.827189	1.57663	1.16943	1.36079	1.82523	1.5279	0.876232	1.12275	0.656358	1.12835	0.489978	0.990916	1.05676	1.03991	0.864448	0.970502	1.20553	0.481986
Gorai.001G035400.A		0										maker-At_07-snap-gene-4.1522	GhM_A07G0385	Ghi_A07G01751			0.316337	0.436065	0.802104	0.465423	0.499676	0.452608	0.517197	0.329609	0.716643	0.251233	0.281815	0.284306	0.767601	0.760076	0.36542	0.095398	0.3372	1.33221	0.078585
Gorai.001G035400.D		3	1	130	3--1--130	yes						maker-Dt_07-snap-gene-60.1538	GhM_D07G0383				0	0	0.057088	0	0.023248	0.078551	0	0	0.082193	0	0	0	0	0	0.107027	0	0	0	0
Gorai.001G035500.A	transition down	2	9	1200	2--9--1200	yes			Gohir.A07G030100		genemark-At_07_GB713-processed-gene-3.417	maker-At_07-snap-gene-3.296	GhM_A07G0386	Ghi_A07G01756	Ghicr24_A07G033900	17v16,19v18,	204.711	217.601	198.919	145.794	144.298	144.596	129.849	116.028	106.642	62.7978	78.4233	15.2368	19.603	8.28317	14.1689	9.45004	10.6409	13.6219	10.4587
Gorai.001G035500.D	transition down	2	9	29	2--9--29	yes			Gohir.D07G033900		genemark-Dt_07_GB713-processed-gene-57.55	maker-Dt_07-snap-gene-57.18	GhM_D07G0384	Ghi_D07G01711	Ghicr24_D07G034000	19v18,	212.751	187.737	193.587	139.656	130.995	123.622	99.1047	111.083	114.376	97.0754	93.8288	39.9827	41.9622	15.8817	32.2653	14.6528	18.3141	13.584	11.5722
Gorai.001G035600.A	transition up	1	1	36	1--1--36	yes			Gohir.A07G030200		genemark-At_07_GB713-processed-gene-3.309	augustus_masked-At_07-processed-gene-4.207	GhM_A07G0388	Ghi_A07G01761	Ghicr24_A07G034000	19v18,	2.08058	3.18621	3.17306	2.4605	3.55482	2.59255	2.86289	2.04004	3.69804	2.27653	2.82585	4.38951	9.03961	3.48243	4.86639	2.81087	4.22398	11.1872	1.95664
Gorai.001G035600.D	transition up	1	1	36	1--1--36	yes			Gohir.D07G034000			maker-Dt_07-pred_gff_Mikado_subloci-gene-60.820	GhM_D07G0386	Ghi_D07G01716	Ghicr24_D07G034100	17v16,19v18,	3.47174	4.34072	6.7658	5.0166	5.1805	4.06157	4.46492	4.0521	5.646	4.00305	3.646	7.92634	16.5595	8.32911	7.57454	5.89842	7.25391	17.6476	2.65135
Gorai.001G035700.A	transition up	1	8	1402	1--8--1402	yes	TALE (TF)		Gohir.A07G030300		augustus_masked-At_07_GB713-processed-gene-3.534	maker-At_07-snap-gene-3.297	GhM_A07G0389	Ghi_A07G01766	Ghicr24_A07G034100		1.74646	1.78001	2.84101	1.3486	2.08581	2.49105	4.10938	3.03989	1.83672	1.83964	2.96217	1.6477	2.27805	2.95837	3.23263	3.14804	3.21138	5.19426	3.17521
Gorai.001G035700.D	transition up	1	2	683	1--2--683	yes	TALE (TF)		Gohir.D07G034100		augustus_masked-Dt_07_GB713-processed-gene-57.216	genemark-Dt_07-processed-gene-57.144	GhM_D07G0387	Ghi_D07G01721	Ghicr24_D07G034200		1.11537	1.47478	1.86373	0.780546	1.41943	2.05064	1.99129	1.83564	1.36136	1.23435	2.17517	1.22064	1.68665	2.50535	2.32144	2.09715	2.07795	4.38783	2.50782
Gorai.001G035800.A	transient up	15	12	103	15--12--103	yes	ATPase, F0 complex, subunit A protein-like				maker-At_09_GB713-pred_gff_Mikado_subloci-gene-13.461	maker-At_09-pred_gff_Mikado_subloci-gene-74.22					0.125442	0.891487	1.78225	1.05187	1.70626	1.80059	4.59116	3.29697	1.87006	0.563034	1.74862	0.605096	0.70898	0.165074	1.29349	0.42274	0.559817	0.760851	0.341874
Gorai.001G035800.D		3	1	52	3--1--52	yes	ATPase, F0 complex, subunit A protein-like		Gohir.D08G103720								0.125442	0.891487	0.32959	0.203876	0.633517	1.04595	1.47202	0.000337	1.87006	0.563034	0.419937	0.605096	0.70898	0.165074	0.79366	0.42274	0.186357	0.375178	0.341874
Gorai.001G035900.A		2	4	35	2--4--35	yes	TRS120-like		Gohir.A07G030400		genemark-At_07_GB713-processed-gene-3.421	genemark-At_07-processed-gene-3.106	GhM_A07G0390	Ghi_A07G01771	Ghicr24_A07G034200	23v22,	16.4153	13.9807	13.8176	9.51112	10.3958	12.1496	9.78637	12.1647	12.5706	9.97244	12.2198	6.25718	8.99882	11.1309	11.7115	10.8556	11.3376	8.37729	6.04307
Gorai.001G035900.D		2	4	35	2--4--35	yes	TRS120-like		Gohir.D07G034250,Gohir.D07G034300		maker-Dt_07_GB713-augustus-gene-57.412	maker-Dt_07-augustus-gene-57.56	GhM_D07G0388	Ghi_D07G01726	Ghicr24_D07G034300		18.4716	14.6508	15.7833	11.1212	12.073	14.7337	11.7287	14.4271	14.7585	12.5603	14.6521	7.99576	10.8925	12.8133	13.5548	12.5598	13.0267	9.85447	6.82849
Gorai.001G036000.A	transition down	2					aberrant lateral root formation 4-like		Gohir.A07G030500		genemark-At_07_GB713-processed-gene-3.310	genemark-At_07-processed-gene-4.629	GhM_A07G0391	Ghi_A07G01776	Ghicr24_A07G034300		5.67596	4.32334	4.91906	3.32273	4.11751	4.35746	4.6011	3.5307	3.81055	4.23131	3.97952	2.45987	2.7384	3.9015	3.26661	2.33791	3.01884	3.22069	1.65515
Gorai.001G036000.D	transition down	2					aberrant lateral root formation 4-like		Gohir.D07G034400		genemark-Dt_07_GB713-processed-gene-57.140	genemark-Dt_07-processed-gene-60.996	GhM_D07G0389	Ghi_D07G01731	Ghicr24_D07G034400		5.38253	3.81544	4.63088	3.52343	3.72584	3.5549	3.73947	3.71374	4.19461	4.14089	3.68413	2.44579	2.63035	2.98187	3.57	2.41747	2.51077	2.36734	1.56984
Gorai.001G036100.A		5	2	12	5--2--12	yes			Gohir.A07G030550								12.5535	9.41094	11.4509	9.62454	9.82787	9.674	11.9384	7.75437	8.13167	7.15799	9.88847	7.48945	8.06012	14.7259	8.59116	8.84373	8.56486	10.72	6.41461
Gorai.001G036100.D		0	2	12	0--2--12	yes			Gohir.D07G034450						Ghicr24_D07G034500	17v16,	8.11959	5.34574	7.79857	6.90915	7.47386	6.53752	8.44704	5.25014	4.65985	5.34154	5.01284	7.47949	5.91515	11.9885	5.8968	6.79167	6.62703	6.35669	4.91176
Gorai.001G036200.A	transition up	1	4	15	1--4--15	yes			Gohir.A07G030600		augustus_masked-At_07_GB713-processed-gene-3.537	genemark-At_07-processed-gene-3.108	GhM_A07G0392	Ghi_A07G01781	Ghicr24_A07G034400	19v18,	3.29138	2.69301	3.04188	1.71983	2.35709	2.67555	2.29926	2.37865	1.81705	1.83849	2.3294	1.4727	2.09526	5.14671	2.8363	4.03102	3.53766	5.25494	2.6303
Gorai.001G036200.D	transition up	1	6	6	1--6--6	yes			Gohir.D07G034500		maker-Dt_07_GB713-augustus-gene-57.411	maker-Dt_07-snap-gene-57.15	GhM_D07G0390	Ghi_D07G01736	Ghicr24_D07G034600	19v18,	4.64383	4.13716	4.45859	3.04462	3.31593	4.21769	4.14203	3.70408	3.80381	3.47473	4.02844	3.3791	4.98185	9.98332	6.3346	6.20705	6.87727	6.27905	3.9728
Gorai.001G036300.A	transition down	1	4	4	1--4--4	yes			Gohir.A07G030700		genemark-At_07_GB713-processed-gene-3.425	genemark-At_07-processed-gene-3.110	GhM_A07G0393	Ghi_A07G01786	Ghicr24_A07G034500	8v7,	18.1505	23.4653	15.1523	10.5767	14.5792	14.8238	12.9853	14.7777	14.8376	11.8226	14.944	10.9157	13.4228	24.7672	18.3042	18.8855	19.4135	24.091	13.6533
Gorai.001G036300.D	transition up	1	4	4	1--4--4	yes			Gohir.D07G034600		maker-Dt_07_GB713-pred_gff_Mikado_subloci-gene-57.350	maker-Dt_07-pred_gff_Mikado_subloci-gene-57.224	GhM_D07G0391	Ghi_D07G01741	Ghicr24_D07G034700		17.6805	19.9741	14.7697	8.75487	13.0169	15.6049	13.4721	15.048	14.9469	12.3561	16.3457	12.1582	14.8968	23.485	21.341	20.3271	17.3917	21.5174	13.5364
Gorai.001G036400.A	transition down	2	9	615	2--9--615	yes	Protein kinase superfamily protein-like		Gohir.A07G030800		genemark-At_07_GB713-processed-gene-3.313	maker-At_07-snap-gene-4.1525		Ghi_A07G01791	Ghicr24_A07G034700	19v18,	3.91561	3.83635	3.9797	3.24038	2.45366	2.36721	3.09601	1.78893	1.88061	1.26061	2.41251	0.81075	1.97429	1.18945	1.66165	1.05019	1.74869	3.17174	0.636416
Gorai.001G036400.D		4	8	17	4--8--17	yes	Protein kinase superfamily protein-like		Gohir.D07G034700		genemark-Dt_07_GB713-processed-gene-57.138	maker-Dt_07-snap-gene-60.1536		Ghi_D07G01751	Ghicr24_D07G034800		0.710272	1.17113	1.21222	0.542547	1.1235	1.90175	2.06747	1.76577	1.05879	1.06041	1.77109	0.496097	1.36449	0.949818	1.46504	0.854286	1.17312	1.66126	0.64011
Gorai.001G036500.A		0					ERF (TF)		Gohir.A07G030900		genemark-At_07_GB713-processed-gene-3.314	augustus_masked-At_07-processed-gene-4.211	GhM_A07G0395	Ghi_A07G01796	Ghicr24_A07G034800		0.14558	0.018437	0.041582	0.070557	0.154045	0.239027	0.090749	0.110735	0.0337153	0	0.017951	0.01281	0.051821	0.283707	0	0.156651	0.017488	0.06096	0
Gorai.001G036500.D		1	1	511	1--1--511	yes	ERF (TF)		Gohir.D07G034800				GhM_D07G0393	Ghi_D07G01756	Ghicr24_D07G034900		0.048367	0.063137	0.035413	0	0.032226	0.045023	0.034478	0.061496	0.0168576	0.009091	0	0.01281	0.022801	0.057167	0.0568985	0.070434	0.017488	0.190672	0
Gorai.001G036600.A	transition up	1	1	36	1--1--36	yes	Plant protein of unknown function (DUF868)-like		Gohir.A07G031050		genemark-At_07_GB713-processed-gene-3.316	augustus_masked-At_07-processed-gene-4.212	GhM_A07G0396	Ghi_A07G01801	Ghicr24_A07G034900	18v17,19v18,23v22,	0.14222	0	0.162169	0.035521	0.18209	0.168262	0.094592	0.337412	0.193421	0.391803	0.419913	0.104441	1.29714	0.441607	0.555252	0.109675	0.278992	1.75646	0.435319
Gorai.001G036600.D	transition up	6	10	11	6--10--11	yes	Plant protein of unknown function (DUF868)-like		Gohir.D07G034900			maker-Dt_07-pred_gff_Mikado_subloci-gene-60.815	GhM_D07G0394	Ghi_D07G01761	Ghicr24_D07G035000	18v17,	0.234373	0.206659	0.191521	0.12611	0.088389	0.220232	0.110769	0.160705	0.137464	0.249764	0.222676	0.088804	0.647854	0.272322	0.160095	0.042626	0.418613	1.32762	0.468362
Gorai.001G036700.A		3	1	36	3--1--36	yes	C2H2 (TF)										0	0	0	0	0	0	0	0	0	0	0	0	0.017735	0	0	0	0	0	0
Gorai.001G036700.D		6	10	36	6--10--36	yes	C2H2 (TF)		Gohir.D07G035000		maker-Dt_07_GB713-pred_gff_Mikado_subloci-gene-57.349	maker-Dt_07-pred_gff_Mikado_subloci-gene-57.223	GhM_D07G0395	Ghi_D07G01766	Ghicr24_D07G035100		0	0	0.008742	0	0	0.015182	0	0.010586	0	0	0	0.041937	0.20519	0.019393	0.0269691	0	0.055388	0.335626	0.097489
Gorai.001G036800.A	transition down	2	9	53	2--9--53	yes	Leucine-rich repeat protein kinase family protein-like					maker-At_08-snap-gene-7.3		Ghi_A05G17011	Ghicr24_A05G301900		1.30618	1.00855	1.1518	0.667331	0.579499	0.506488	0.36452	0.273237	0.180487	0.364615	0.287304	0.175541	0.215917	0.239824	0.157512	0.14019	0.169665	0.501426	0.238296
Gorai.001G036800.D	transition down	2	9	53	2--9--53	yes	Leucine-rich repeat protein kinase family protein-like		Gohir.D05G291733		augustus_masked-Dt_05_GB713-processed-gene-30.359	genemark-Dt_04-processed-gene-58.1394		Ghi_D05G11251	Ghicr24_D05G290300		1.30618	1.00855	1.1518	0.667331	0.579499	0.506488	0.36452	0.273237	0.180487	0.364615	0.287304	0.175541	0.215917	0.239824	0.157512	0.14019	0.169665	0.501426	0.238296
Gorai.001G036900.A		0					chromatin remodeling factor CHD3 (PICKLE)-like		Gohir.A07G031300		maker-At_07_GB713-augustus-gene-3.229	augustus_masked-At_07-processed-gene-3.185	GhM_A07G0398	Ghi_A07G01816	Ghicr24_A07G035300		6.24174	3.47338	6.01485	3.00052	4.91151	8.1558	5.15484	5.39616	5.19081	3.87001	5.41234	2.28475	4.49976	6.28161	5.14328	4.48902	4.88984	5.99103	2.9563
Gorai.001G036900.D	transition up	12	4	9	12--4--9	yes	chromatin remodeling factor CHD3 (PICKLE)-like		Gohir.D07G035100		genemark-Dt_07_GB713-processed-gene-57.39	genemark-Dt_07-processed-gene-57.126	GhM_D07G0396	Ghi_D07G01771	Ghicr24_D07G035200		7.57682	5.29147	7.40458	3.76008	6.29408	9.17712	7.18926	6.79861	6.35489	5.14728	7.05414	3.88169	6.90659	10.9019	7.45818	6.79123	7.98628	9.73817	4.17408
Gorai.001G037000.A	transition up	1	6	6	1--6--6	yes	Polynucleotidyl transferase, ribonuclease H-like superfamily protein-like		Gohir.A07G031400		genemark-At_07_GB713-processed-gene-3.431	augustus_masked-At_07-processed-gene-3.186	GhM_A07G0399	Ghi_A07G01821	Ghicr24_A07G035400	17v16,	9.23351	6.42106	7.83101	6.79316	7.5306	7.14462	7.29395	6.76541	7.74381	6.43741	7.29118	9.40671	9.63134	15.6253	11.8943	11.5194	11.6893	10.9485	7.46519
Gorai.001G037000.D	transition up	1	6	6	1--6--6	yes	Polynucleotidyl transferase, ribonuclease H-like superfamily protein-like		Gohir.D07G035200		maker-Dt_07_GB713-pred_gff_Mikado_subloci-gene-57.348	maker-Dt_07-pred_gff_Mikado_subloci-gene-57.222	GhM_D07G0397	Ghi_D07G01776	Ghicr24_D07G035300	17v16,	21.1631	15.6369	18.7166	15.7645	17.9682	17.7577	19.3423	15.1033	16.9246	13.2572	15.8201	23.8318	23.7986	50.8068	30.7982	36.6631	37.0265	34.8106	26.1913
Gorai.001G037100.A	transition up	1	4	4	1--4--4	yes	stromal cell-derived factor 2-like protein precursor-like		Gohir.A07G031500		genemark-At_07_GB713-processed-gene-3.432	maker-At_07-snap-gene-3.301	GhM_A07G0400	Ghi_A07G01826	Ghicr24_A07G035500		62.476	55.1072	56.2699	40.5769	41.6052	45.1184	37.4353	52.8402	54.4429	55.6897	54.6903	37.8608	44.3651	61.4521	57.5864	56.0832	65.7155	53.7854	38.0741
Gorai.001G037100.D	transition up	1	4	4	1--4--4	yes	stromal cell-derived factor 2-like protein precursor-like		Gohir.D07G035300		maker-Dt_07_GB713-augustus-gene-57.409	maker-Dt_07-augustus-gene-57.53	GhM_D07G0398	Ghi_D07G01781	Ghicr24_D07G035400		57.0045	50.4103	50.1954	34.8197	37.6088	42.4102	33.6725	46.1847	46.6866	49.7599	49.834	36.6338	46.284	68.1954	59.8854	58.2802	69.0687	54.5369	40.6771
Gorai.001G037200.A	transition down	2	9	25	2--9--25	yes			Gohir.A07G031600		maker-At_07_GB713-augustus-gene-3.192	maker-At_07-snap-gene-4.1526	GhM_A07G0401	Ghi_A07G01831	Ghicr24_A07G035600	13v12,	7.42903	5.82929	6.77227	3.34261	5.08208	6.05303	4.59115	2.26184	2.68936	1.80661	2.95406	1.18374	2.10264	4.03754	2.38615	2.34605	2.41358	4.12877	2.10673
Gorai.001G037200.D	transition down	2	3	25	2--3--25	yes			Gohir.D07G035400		maker-Dt_07_GB713-augustus-gene-57.450	maker-Dt_07-snap-gene-60.1534	GhM_D07G0399	Ghi_D07G01786	Ghicr24_D07G035500	23v22,	4.13184	2.49229	4.0808	1.62917	2.90442	4.25183	2.50073	1.57268	1.63182	1.33889	2.14034	1.06004	1.93845	3.14764	1.84929	1.83966	1.77473	3.8455	1.40707
Gorai.001G037300.A		10											GhM_A07G0402				0.056778	0.113498	0.045782	0	0.015435	0	0.096402	0	0.0483332	0.017983	0.0552	0.058599	0.034893	0.133964	0.024602	0.077702	0.015922	0.130664	0
Gorai.001G037300.D		1										maker-Dt_07-snap-gene-60.1533					0.047382	0.080674	0.057789	0.078912	0.072367	0.067576	0.094146	0.019196	0	0	0.067058	0.089252	0.064972	0.06368	0.072709	0.118585	0.032683	0.210716	0.245038
Gorai.001G037400.A		3	10	105	3--10--105	yes			Gohir.A07G031800				GhM_A07G0402				0	0	0.002859	0	0	0	0	0	0	0	0	0	0	0	0.00903065	0	0	0.02356	0
Gorai.001G037400.D	transition up	6	10	11	6--10--11	yes			Gohir.D07G035501			maker-Dt_07-snap-gene-60.1532	GhM_D07G0401				0	0	0.015744	0.006768	0.006177	0.020024	0.032409	0.023071	0	0.02007	0.034683	0.020787	0.028706	0.092498	0.0456094	0.059491	0.13274	0.942219	0.149963
Gorai.001G037500.A	transition up	1	4	9	1--4--9	yes	TBP-associated factor 5-like		Gohir.A07G031900		augustus_masked-At_07_GB713-processed-gene-3.543	augustus_masked-At_07-processed-gene-3.188	GhM_A07G0403	Ghi_A07G01836	Ghicr24_A07G035700		5.29216	3.45593	4.98879	2.9669	4.60036	5.271	4.59435	3.92512	4.31858	3.49271	4.50194	2.38357	3.63183	6.11521	4.13598	4.59672	4.5407	5.61307	3.61957
Gorai.001G037500.D		1	4	9	1--4--9	yes	TBP-associated factor 5-like		Gohir.D07G035600		augustus_masked-Dt_07_GB713-processed-gene-57.209	genemark-Dt_07-processed-gene-57.121	GhM_D07G0402	Ghi_D07G01791,Ghi_D07G01796	Ghicr24_D07G035600		4.08829	2.9187	3.85198	2.24434	3.34817	3.86807	3.99827	3.12615	3.69306	2.59856	3.37292	1.77315	2.59834	4.7031	3.47633	3.49872	3.35706	4.53834	2.32083
Gorai.001G037600.A	transient down	2	9	55	2--9--55	yes	CBL-interacting protein kinase 5-like		Gohir.A07G032400		genemark-At_07_GB713-processed-gene-4.1	genemark-At_07-processed-gene-4.653	GhM_A07G0406	Ghi_A07G01846	Ghicr24_A07G035800	19v18,20v19,	46.0666	41.8794	39.9188	33.2925	36.2835	39.0435	39.854	47.1629	45.1662	30.986	37.8161	18.1521	33.3066	18.0145	28.6989	19.799	25.0136	33.0989	20.1813
Gorai.001G037600.D	transition down	2	9	54	2--9--54	yes	CBL-interacting protein kinase 5-like		Gohir.D07G035700			maker-Dt_07-pred_gff_Mikado_subloci-gene-60.812	GhM_D07G0404	Ghi_D07G01801	Ghicr24_D07G035700	17v16,19v18,	66.0063	74.4748	78.616	69.908	76.0718	69.7299	96.2077	78.3751	70.6897	35.9845	49.7818	14.435	28.2484	15.3694	25.4646	15.8459	20.0589	27.845	14.158
Gorai.001G037700.A	transition up	1	1	14	1--1--14	yes	WRKY (TF)		Gohir.A07G032533		genemark-At_07_GB713-processed-gene-4.2	maker-At_07-snap-gene-4.1529	GhM_A07G0407	Ghi_A07G01851	Ghicr24_A07G035900		0	0	0.008575	0.041042	0.089188	0	0.060895	0.039551	0.0206205	0.089326	0.106079	0.059029	0	0.190378	0.246984	0.233819	0.265589	0.966729	1.79998
Gorai.001G037700.D	transition up	1	7	38	1--7--38	yes	WRKY (TF)		Gohir.D07G035800		genemark-Dt_07_GB713-processed-gene-57.128	maker-Dt_07-snap-gene-60.1531	GhM_D07G0405	Ghi_D07G01811	Ghicr24_D07G035800		0	0	0.006324	0	0.015877	0	0	0.025606	0	0.011439	0.032841	0.007816	0.01027	0.022713	0.143769	0.131632	0.128243	0.328666	0.481562
Gorai.001G037800.A	transition up	1	1	14	1--1--14	yes	WRKY (TF)		Gohir.A07G032600				GhM_A07G0408		Ghicr24_A07G036100		0	0.019019	0.029321	0	0.171577	0.028547	0.313932	0.02165	0.069277	0.156649	0.074068	0.167467	0	0.359555	0.352088	0.419785	0.938878	3.75366	6.35199
Gorai.001G037800.D	transition up	1	7	38	1--7--38	yes	WRKY (TF)		Gohir.D07G035901		maker-Dt_07_GB713-augustus-gene-57.448	maker-Dt_07-snap-gene-60.1530	GhM_D07G0406	Ghi_D07G01821	Ghicr24_D05G058900		0.013031	0	0.025174	0	0.178331	0.029292	0.294316	0.167092	0.138818	0.112209	0.129619	0.145343	0	0.271415	0.339451	1.18944	1.76656	5.6482	8.93983
Gorai.001G037900.A	transition up	1	4	9	1--4--9	yes	nuclear RNA polymerase D2A-like		Gohir.A07G032700		genemark-At_07_GB713-processed-gene-4.8	maker-At_07-augustus-gene-4.999	GhM_A07G0409	Ghi_A07G01871	Ghicr24_A07G036200		7.27813	5.3502	6.69348	3.86707	5.54504	6.84205	6.3267	6.959	6.02609	4.955	6.16619	3.62902	6.12342	7.17934	6.83753	7.0778	7.2163	9.00438	5.69008
Gorai.001G037900.D	transition up	1	4	56	1--4--56	yes	nuclear RNA polymerase D2A-like		Gohir.D07G036000		maker-Dt_07_GB713-augustus-gene-57.447	genemark-Dt_07-processed-gene-60.974	GhM_D07G0407	Ghi_D07G01826			6.0163	4.57528	6.1807	3.62584	5.18434	6.16589	5.63766	6.49215	5.46997	4.57178	5.8991	3.02634	5.1005	5.80065	6.07147	5.97821	5.56492	8.75261	4.6967
Gorai.001G038000.A	transient down	2	6	864	2--6--864	yes	ATP-dependent caseinolytic (Clp) protease/crotonase family protein-like		Gohir.A07G032800		maker-At_07_GB713-augustus-gene-4.537	maker-At_07-snap-gene-4.1567	GhM_A07G0410	Ghi_A07G01876	Ghicr24_A07G036300	17v16,23v22,	5.13587	4.4716	4.30287	2.7186	3.42546	3.92137	3.69803	3.57869	3.23436	2.52157	3.66555	1.57606	2.42528	2.43605	2.46172	2.84907	2.70154	4.24756	2.58198
Gorai.001G038000.D		0	3	56	0--3--56	yes	ATP-dependent caseinolytic (Clp) protease/crotonase family protein-like		Gohir.D07G036100		genemark-Dt_07_GB713-processed-gene-57.28	maker-Dt_07-snap-gene-57.11	GhM_D07G0408	Ghi_D07G01831			4.11872	2.16432	3.05859	1.87406	3.10778	3.55356	2.69834	2.71801	2.432	2.10044	3.02852	1.29986	1.55396	2.04035	2.47002	2.60113	2.39555	3.61043	2.55708
Gorai.001G038100.A		2	1	417	2--1--417	yes			Gohir.A07G032950		maker-At_07_GB713-augustus-gene-4.538,genemark-At_07_GB713-processed-gene-4.108	maker-At_07-augustus-gene-4.1033,maker-At_07-snap-gene-4.1569	GhM_A07G0411	Ghi_A07G01881,Ghi_A07G01886	Ghicr24_A07G036400		0.033883	0.047984	0.077081	0.069484	0.080347	0.021161	0.072351	0.010569	0.0337841	0.045737	0.021609	0.017129	0	0.007976	0.0478817	0.007994	0	0.005666	0
Gorai.001G038100.D	transient down	2	9	1487	2--9--1487	yes			Gohir.D07G036200	Gh_D07G037500	genemark-Dt_07_GB713-processed-gene-57.27	genemark-Dt_07-processed-gene-57.114	GhM_D07G0409	Ghi_D07G01836			3.66235	3.00324	2.52587	2.2204	2.4012	2.03413	2.35259	1.80282	1.90572	1.43264	1.67484	0.674676	0.94994	1.18718	1.33587	1.83345	1.44045	2.47992	1.53853
Gorai.001G038200.A	transient down	2	9	49	2--9--49	yes	Phototropic-responsive NPH3 family protein-like		Gohir.A07G033100		genemark-At_07_GB713-processed-gene-4.110	maker-At_07-augustus-gene-4.1035	GhM_A07G0412	Ghi_A07G01891	Ghicr24_A07G036500		4.605	2.90245	2.64545	1.50468	2.29875	2.55898	2.12673	0.717352	0.85941	0.37916	0.389784	0.107747	0.278301	0.485203	0.203338	0.187301	0.569474	2.43106	0.246937
Gorai.001G038200.D	transition up	1	9	15	1--9--15	yes	Phototropic-responsive NPH3 family protein-like		Gohir.D07G036400		genemark-Dt_07_GB713-processed-gene-57.24	genemark-Dt_07-processed-gene-57.109	GhM_D07G0411	Ghi_D07G01841	Ghicr24_D05G059300	17v16,	0.455154	0.083365	0.397867	0.166559	0.256653	0.393227	1.46156	2.01097	1.42073	0.837929	1.70958	0.221859	0.534008	1.17591	0.809655	0.398359	1.00319	3.28036	0.584888
Gorai.001G038300.A		4	8	17	4--8--17	yes	early nodulin-like protein 14-like		Gohir.A07G033200		genemark-At_07_GB713-processed-gene-4.13	maker-At_07-snap-gene-4.1534	GhM_A07G0413	Ghi_A07G01896	Ghicr24_A07G036600		8.6047	5.00894	5.41275	4.076	10.8222	15.798	14.075	19.017	19.0842	23.6079	16.7636	9.14439	14.3174	15.4479	10.5414	7.37466	8.92777	20.8442	5.91936
Gorai.001G038300.D	transition up	4	8	19	4--8--19	yes	early nodulin-like protein 14-like		Gohir.D07G036600		maker-Dt_07_GB713-augustus-gene-57.446	maker-Dt_07-snap-gene-60.1528	GhM_D07G0412	Ghi_D07G01846			4.90475	3.27376	4.59099	4.86857	20.9082	32.3755	24.885	42.752	43.2909	67.4826	40.4439	25.4254	46.9164	40.8508	51.0501	35.6347	44.2214	66.751	14.247
Gorai.001G038400.A	transition up	1	9	650	1--9--650	yes	Protein phosphatase 2C family protein-like		Gohir.A07G033300		genemark-At_07_GB713-processed-gene-4.111	maker-At_07-snap-gene-4.1571	GhM_A07G0414	Ghi_A07G01901	Ghicr24_A07G036700	23v22,	4.92582	4.46863	6.35528	5.0499	7.41588	8.24916	10.0936	11.3775	11.3834	10.9215	11.4455	8.36037	10.4243	13.3942	13.3181	14.7862	12.7454	19.1346	10.791
Gorai.001G038400.D	transient up	11	9	15	11--9--15	yes	Protein phosphatase 2C family protein-like		Gohir.D07G036700	Gh_D07G038400	genemark-Dt_07_GB713-processed-gene-57.13	maker-Dt_07-snap-gene-57.8	GhM_D07G0413	Ghi_D07G01851	Ghicr24_D07G035900	12v11,17v16,	3.02203	2.60363	5.37721	4.69161	7.20369	8.14633	14.541	19.2004	24.7936	24.2496	21.9322	7.43386	12.5947	12.0667	13.7744	12.1436	12.2949	19.0672	10.2358
Gorai.001G038500.A		1	2	12	1--2--12	yes											0.379433	0.243431	0.477904	0.42489	0.264473	0.458949	0.725835	0.263052	0.354042	0.311904	0.451264	0.450454	0.357445	0.893459	0.409026	0.534241	0.541979	0.56359	0.366779
Gorai.001G038500.D		5	2	12	5--2--12	yes			Gohir.D07G036850	Gh_D07G038600,Gh_D07G038500		maker-Dt_07-snap-gene-57.7	GhM_D07G0414		Ghicr24_D07G036000		1.38879	1.28793	1.59387	1.31489	1.49128	1.20326	2.07989	0.586521	1.22274	0.399062	0.921219	0.652465	0.653953	1.81744	1.00571	0.90677	0.967797	1.14142	0.545856
Gorai.001G038600.A	transition up	2	3	3	2--3--3	yes	glutathione peroxidase 1-like		Gohir.A07G033400		augustus_masked-At_07_GB713-processed-gene-4.307	maker-At_07-augustus-gene-4.1001	GhM_A07G0415	Ghi_A07G01906	Ghicr24_A07G036800	18v17,	22.7119	18.2557	17.787	16.81	18.5161	15.6413	18.3251	18.5338	18.1299	16.7593	19.2949	12.1036	8.67107	10.2355	13.57	11.1001	10.8383	13.4926	13.1906
Gorai.001G038600.D	transition down	2	3	3	2--3--3	yes	glutathione peroxidase 1-like		Gohir.D07G037000		maker-Dt_07_GB713-augustus-gene-57.445	genemark-Dt_07-processed-gene-60.968	GhM_D07G0415	Ghi_D07G01856	Ghicr24_D07G036100		21.9521	18.6079	18.5673	16.1821	19.5612	15.5474	19.6056	21.357	19.3285	17.6944	19.9435	10.5894	8.56406	10.7817	11.8175	10.3684	11.0294	14.2867	12.1921
Gorai.001G038700.A	transition down	2					ubiquitin-specific protease 22-like		Gohir.A07G033500		maker-At_07_GB713-augustus-gene-4.508	maker-At_07-augustus-gene-4.1002	GhM_A07G0416	Ghi_A07G01911	Ghicr24_A07G036900		3.83248	3.11401	3.0542	1.88166	2.07061	2.27916	2.1689	1.90749	1.86857	1.69652	1.67544	0.689325	0.81526	0.725903	0.943134	0.747655	0.657199	1.14732	0.521144
Gorai.001G038700.D	transition down	2	7	155	2--7--155	yes	ubiquitin-specific protease 22-like		Gohir.D07G037100		maker-Dt_07_GB713-augustus-gene-57.444	maker-Dt_07-augustus-gene-60.102	GhM_D07G0416	Ghi_D07G01861	Ghicr24_D07G036200		1.5251	0.638435	1.48068	0.930077	0.977966	1.05367	0.905879	0.726068	0.746108	0.693103	0.739497	0.388477	0.383663	0.440063	0.465419	0.421376	0.273269	0.431288	0.318324
Gorai.001G038800.A	transition up	1	3	3	1--3--3	yes	enhancer of rudimentary protein, putative-like		Gohir.A07G033600		maker-At_07_GB713-augustus-gene-4.542	maker-At_07-augustus-gene-4.1038	GhM_A07G0417		Ghicr24_A07G037000	17v16,	3.82937	3.99517	3.36076	2.8568	3.53208	2.75055	3.07987	3.15754	2.57796	3.89125	3.38339	4.13275	3.36898	5.41747	4.6852	6.06506	6.20448	6.37649	5.13448
Gorai.001G038800.D	transition up	1	3	3	1--3--3	yes	enhancer of rudimentary protein, putative-like		Gohir.D07G037200		maker-Dt_07_GB713-augustus-gene-57.402	augustus_masked-Dt_07-processed-gene-57.267	GhM_D07G0417		Ghicr24_D07G036300	17v16,	3.69065	3.27647	2.83451	2.67296	3.19371	2.86557	3.38393	2.8906	3.09703	4.02402	3.58694	4.21292	3.38969	5.57089	5.15437	6.09427	6.05273	6.52412	5.96988
Gorai.001G038900.A	transient up	8	3	3	8--3--3	yes			Gohir.A07G033700		genemark-At_07_GB713-processed-gene-4.16	maker-At_07-snap-gene-4.1537	GhM_A07G0418	Ghi_A07G01916	Ghicr24_A07G037100	17v16,23v22,	10.5294	7.24946	11.8132	10.2476	9.93191	9.54414	9.15188	7.58134	9.1601	10.1998	7.83692	11.9022	8.54411	15.6205	10.3365	10.1256	10.8642	3.49898	4.14021
Gorai.001G038900.D	transition up	1	6	6	1--6--6	yes			Gohir.D07G037233		maker-Dt_07_GB713-pred_gff_Mikado_subloci-gene-57.330	maker-Dt_07-pred_gff_Mikado_subloci-gene-60.803	GhM_D07G0418	Ghi_D07G01866			0.027965	0.041475	0.024621	0.062743	0	0	0	0	0	0.021723	0.054388	0.135907	0.151513	2.51697	0.556591	0.598069	0.573511	0.026011	0.10058
Gorai.001G039000.A	transition up	4	8	36	4--8--36	yes	VQ motif-containing protein-like		Gohir.A07G033800		genemark-At_07_GB713-processed-gene-4.17		GhM_A07G0419		Ghicr24_A07G037200		0.03923	0.059856	0.026461	0.02316	0.046503	0.04479	0.248879	0.755308	0.217649	0.222007	0.637969	0.176272	0.68916	0.025854	0.194753	0.02708	0.057042	1.20223	0.050138
Gorai.001G039000.D		1	1	16	1--1--16	yes	VQ motif-containing protein-like		Gohir.D07G037300				GhM_D07G0419	Ghi_D07G01876	Ghicr24_D07G036400		0	0	0.003262	0	0	0	0.020504	0	0	0.152917	0	0	0.117917	0.286463	0.0831845	0.060868	0.057567	0.679863	0.060746
Gorai.001G039100.A		2	7	56	2--7--56	yes	monogalactosyl diacylglycerol synthase 1-like		Gohir.A07G033900		maker-At_07_GB713-augustus-gene-4.510	maker-At_07-augustus-gene-4.1004	GhM_A07G0420	Ghi_A07G01921	Ghicr24_A07G037300		4.54989	2.5319	3.51427	2.36918	2.92301	3.27154	2.97145	2.95675	2.69247	2.16854	3.01979	1.50951	1.74551	2.15829	2.18055	2.93967	2.66917	3.69832	2.3895
Gorai.001G039100.D	transition up	1	4	38	1--4--38	yes	monogalactosyl diacylglycerol synthase 1-like		Gohir.D07G037400		maker-Dt_07_GB713-augustus-gene-57.443	maker-Dt_07-augustus-gene-60.101	GhM_D07G0420	Ghi_D07G01881	Ghicr24_D07G036500		2.88482	1.94645	3.12822	1.84142	2.76199	3.07614	2.91463	3.22278	2.80127	2.44581	3.17195	1.43392	2.45255	3.31958	3.23482	3.52945	3.6247	4.79998	2.726
Gorai.001G039200.A	transition up	6	10	11	6--10--11	yes	Peroxidase superfamily protein-like		Gohir.A07G034000		genemark-At_07_GB713-processed-gene-4.19	genemark-At_07-processed-gene-4.674	GhM_A07G0421	Ghi_A07G01926	Ghicr24_A07G037400		0	0	0.007303	0	0	0	0	0	0	0	0	0.07745	0.026215	0.361173	0.0642738	0.100725	0.21754	1.63325	0.408999
Gorai.001G039200.D		6	10	11	6--10--11	yes	Peroxidase superfamily protein-like		Gohir.D07G037500		maker-Dt_07_GB713-augustus-gene-57.442	maker-Dt_07-augustus-gene-60.100	GhM_D07G0421		Ghicr24_D07G036600		0	0	0	0	0	0.022064	0	0	0	0.028334	0	0.03098	0.026215	0.112089	0.014768	0.025961	0.15994	1.2009	0.360881
Gorai.001G039300.A		0	2	282	0--2--282	yes	Pentatricopeptide repeat (PPR) superfamily protein-like		Gohir.A07G034100		genemark-At_07_GB713-processed-gene-4.20	augustus_masked-At_07-processed-gene-4.228	GhM_A07G0422	Ghi_A07G01931	Ghicr24_A07G037500		1.0878	0.944084	0.742164	0.622768	0.703126	0.933	0.685231	0.703809	0.726352	0.364333	0.587897	0.478494	0.463131	0.923554	0.73278	0.863346	0.73652	1.05209	0.612688
Gorai.001G039300.D	transition up	1	6	6	1--6--6	yes	Pentatricopeptide repeat (PPR) superfamily protein-like		Gohir.D07G037600	Gh_D07G039100	maker-Dt_07_GB713-pred_gff_Mikado_subloci-gene-57.324	maker-Dt_07-pred_gff_Mikado_subloci-gene-60.801	GhM_D07G0422	Ghi_D07G01886	Ghicr24_D07G036700		0.968589	0.781609	0.756089	0.463003	0.566323	0.678532	0.622544	0.502167	0.363236	0.404038	0.452602	0.476066	0.734337	1.15602	1.30457	1.13684	1.0429	0.690886	0.698976
Gorai.001G039400.A	transition down	1	4	4	1--4--4	yes			Gohir.A07G034200		genemark-At_07_GB713-processed-gene-4.118	augustus_masked-At_07-processed-gene-4.275	GhM_A07G0425	Ghi_A07G01941	Ghicr24_A07G037600	23v22,	0.618343	1.19427	1.37927	1.32724	1.05479	1.18058	0.925383	2.07397	1.64014	2.26801	1.55833	0.799121	1.29724	2.73496	1.56692	2.25162	2.25546	0.863262	0.952314
Gorai.001G039400.D	transition up	1	4	25	1--4--25	yes			Gohir.D07G037700		maker-Dt_07_GB713-pred_gff_Mikado_subloci-gene-57.323	maker-Dt_07-pred_gff_Mikado_subloci-gene-57.203	GhM_D07G0424	Ghi_D07G01896	Ghicr24_D07G036800		0.223132	0.271436	0.759524	0.659928	0.506215	0.747223	0.783107	1.46008	1.13855	1.52437	1.46305	1.06077	1.11824	2.53475	1.42975	1.57645	1.80815	0.632161	0.492708
Gorai.001G039500.A	transition up	10	1	16	10--1--16	yes	CO-like (TF)		Gohir.A07G034300		genemark-At_07_GB713-processed-gene-4.119	augustus_masked-At_07-processed-gene-4.276	GhM_A07G0426	Ghi_A07G01946			0.071527	0.113167	0.109373	0.062897	0.051567	0.065921	0.117513	0.07672	0.0785408	0.008502	0.069599	0.089664	0.096865	0.296003	0.101204	0.220593	0.078736	0.557209	0.092854
Gorai.001G039500.D		3	1	105	3--1--105	yes	CO-like (TF)		Gohir.D07G037800		genemark-Dt_07_GB713-processed-gene-57.5	genemark-Dt_07-processed-gene-57.88	GhM_D07G0425	Ghi_D07G01901	Ghicr24_D07G036900		0	0.034461	0.040924	0	0	0.039387	0.018743	0	0	0	0	0.018642	0	0	0	0	0	0.103699	0
Gorai.001G039600.A	transition down	2	5	5	2--5--5	yes					maker-At_07_GB713-augustus-gene-4.543	maker-At_07-augustus-gene-4.1039	GhM_A07G0427	Ghi_A07G01951	Ghicr24_A07G037700		1.49882	1.00304	3.68162	0.555637	12.6614	1.86825	0.721874	0.171501	0	0	0	0	0	0	0	0	0	0.052347	0
Gorai.001G039600.D	transition down	2	5	5	2--5--5	yes			Gohir.D07G037900				GhM_D07G0426	Ghi_D07G01906	Ghicr24_D07G037000		7.06103	10.5798	32.8014	8.77919	72.7608	16.475	6.54186	1.30492	0.465342	0.253829	0.043106	0.029652	0.15772	0	0	0	0.041154	0	0
Gorai.001G039700.A		2	1	289	2--1--289	yes	glutamine dumper 1-like		Gohir.A07G034350		genemark-At_07_GB713-processed-gene-4.131	augustus_masked-At_07-processed-gene-4.278	GhM_A07G0428	Ghi_A07G01956	Ghicr24_A07G037800		1.92128	0.166081	0.661231	0.587043	1.30782	0.338331	2.05415	0.421556	0.886787	0.179958	0.227628	0	0.360787	0.041995	0.135642	0.587856	0.321191	0.62426	0.297582
Gorai.001G039700.D		3	1	36	3--1--36	yes	glutamine dumper 1-like		Gohir.D07G037950				GhM_D07G0427	Ghi_D07G01911	Ghicr24_D07G037100		0	0	0	0	0	0	0	0.047789	0.176381	0.173073	0.098326	0	0.360787	0	0.302882	0	0	0.525195	0.081816
Gorai.001G039800.A		2	3	3	2--3--3	yes	TBP-associated factor II 15-like		Gohir.A07G034400		genemark-At_07_GB713-processed-gene-4.24	maker-At_07-snap-gene-4.1540	GhM_A07G0429	Ghi_A07G01961	Ghicr24_A07G037900		6.67354	7.43347	6.35296	4.30958	5.06522	4.28093	4.26556	4.20825	4.10586	4.65101	5.12119	3.59511	3.3476	5.04772	3.7181	3.38414	3.27346	4.54976	3.26188
Gorai.001G039800.D		0	3	3	0--3--3	yes	TBP-associated factor II 15-like		Gohir.D07G038000		genemark-Dt_07_GB713-processed-gene-57.112	maker-Dt_07-snap-gene-60.1523		Ghi_D07G01916	Ghicr24_D07G037200		6.61699	3.39285	5.29127	4.5579	4.78948	4.57283	4.64794	4.02728	3.40597	4.67505	4.02804	3.28979	3.53001	4.44427	4.02283	4.39791	3.99513	6.17728	3.79982
Gorai.001G039900.A		3	1	608	3--1--608	yes	GLR2.4-like	MT Growth			genemark-At_07_GB713-processed-gene-4.26						0.004732	0	0.001099	0	0	0	0	0	0	0	0	0	0	0	0	0.006608	0	0	0
Gorai.001G039900.D		3	1	14	3--1--14	yes	GLR2.4-like	MT Growth	Gohir.D07G038100	Gh_D07G039900	genemark-Dt_07_GB713-processed-gene-57.110	genemark-Dt_07-processed-gene-60.957	GhM_D07G0428	Ghi_D07G01926	Ghicr24_D07G037400		0	0	0.00055	0	0	0	0	0.002507	0	0	0.003395	0	0	0	0	0.006608	0	0.003129	0
Gorai.001G040000.A		3	1	71	3--1--71	yes	Pyridoxal phosphate (PLP)-dependent transferases superfamily protein-like		Gohir.A07G034700	Gh_A07G038300	maker-At_07_GB713-augustus-gene-4.515	maker-At_07-augustus-gene-4.1009	GhM_A07G0431	Ghi_A07G01976	Ghicr24_A07G038200		0	0	0	0	0	0	0	0	0	0	0	0	0	0	0.0182655	0	0	0	0
Gorai.001G040000.D		noD							Gohir.D07G038133		genemark-Dt_07_GB713-processed-gene-57.107	genemark-Dt_07-processed-gene-60.954	GhM_D07G0429	Ghi_D07G01931	Ghicr24_D07G037500		0	0	0	0	0	0	0	0	0	0	0	0	0	0	0	0	0	0	0
Gorai.001G040100.A									Gohir.A07G034712			maker-At_07-snap-gene-4.1544	GhM_A07G0432	Ghi_A07G01981	Ghicr24_A07G038300		0	0	0	0	0	0	0	0	0	0	0	0	0	0	0	0	0	0	0
Gorai.001G040100.D									Gohir.D07G038166	Gh_D07G040200					Ghicr24_D07G037600		0	0	0	0	0	0	0	0	0	0	0	0	0	0	0	0	0	0	0
Gorai.001G040200.A	transition up	1	6	6	1--6--6	yes	ubiquitin-specific protease 19-like		Gohir.A07G034724		augustus_masked-At_07_GB713-processed-gene-4.316	maker-At_07-snap-gene-4.1545	GhM_A07G0433	Ghi_A07G01986	Ghicr24_A07G038400		2.025	1.44394	1.94779	1.34317	2.05832	2.2015	3.79156	2.49845	2.76412	2.05016	2.82799	1.91112	2.59066	5.52512	3.99052	4.52535	4.36025	2.57951	2.15488
Gorai.001G040200.D	transient up	18					ubiquitin-specific protease 19-like		Gohir.D07G038200	Gh_D07G040300	maker-Dt_07_GB713-augustus-gene-57.438	maker-Dt_07-snap-gene-60.1520	GhM_D07G0430	Ghi_D07G01936	Ghicr24_D07G037700	23v22,	2.36373	2.09776	2.30074	1.62493	1.70833	1.60621	1.82793	1.39663	1.23409	1.22027	1.20652	1.4064	1.52234	3.14162	2.45632	1.92732	2.05853	0.81726	1.01098
Gorai.001G040300.A		6	10	11	6--10--11	yes	B3 (TF)		Gohir.A07G034736		genemark-At_07_GB713-processed-gene-4.134	maker-At_07-augustus-gene-4.1040	GhM_A07G0434	Ghi_A07G01991	Ghicr24_A07G038500		0.163922	0.038366	0.143104	0.080259	0.334964	0.355644	0.247686	0.155694	0.2207	0.093064	0.10454	0.055286	0.121884	0.736327	0	0.277551	0.33128	1.37143	0.436312
Gorai.001G040300.D		2	9	49	2--9--49	yes	B3 (TF)		Gohir.D07G038300		genemark-Dt_07_GB713-processed-gene-57.0	genemark-Dt_07-processed-gene-57.85	GhM_D07G0431	Ghi_D07G01941	Ghicr24_D07G037800		1.28076	0.997944	0.896286	0.790233	1.0817	1.38411	0.846421	0.521047	0.567804	0.195799	0.573417	0.27013	0.243477	0.921588	0.226639	0.272821	0.471362	1.76652	0.51661
Gorai.001G040400.A	transient up	8	3	3	8--3--3	yes	UDP-N-acetylglucosamine (UAA) transporter family-like		Gohir.A07G034748		genemark-At_07_GB713-processed-gene-4.31	maker-At_07-augustus-gene-4.1012	GhM_A07G0435	Ghi_A07G01996	Ghicr24_A07G038600	17v16,	10.285	8.14444	8.85392	7.55607	5.62337	6.3076	6.77482	6.66422	7.26891	8.63869	7.23628	7.88775	6.44245	6.231	8.98129	6.70712	6.95194	5.55567	4.65742
Gorai.001G040400.D	transient up	8	3	3	8--3--3	yes	UDP-N-acetylglucosamine (UAA) transporter family-like		Gohir.D07G038400		augustus_masked-Dt_07_GB713-processed-gene-57.193	maker-Dt_07-snap-gene-60.1519	GhM_D07G0432	Ghi_D07G01946	Ghicr24_D07G037900	17v16,18v17,	15.8043	11.4641	12.7405	10.1984	9.20874	9.97675	9.64002	10.1022	12.5116	14.6711	11.6278	12.5786	9.80732	9.22811	12.0151	9.81584	10.4484	8.19385	6.3524
Gorai.001G040500.A	transition down	2					GhCSLC05-1	Xyloglucan	Gohir.A07G034760		genemark-At_07_GB713-processed-gene-4.32	genemark-At_07-processed-gene-4.690	GhM_A07G0436	Ghi_A07G02001	Ghicr24_A07G038700	17v16,18v17,	7.47379	5.41897	5.40449	2.78753	3.05819	3.93603	2.62042	2.51209	2.33391	1.54204	2.34718	0.786434	1.67517	1.9532	1.84699	2.02141	1.67136	1.58323	1.06577
Gorai.001G040500.D	transition down	2	9	896	2--9--896	yes	GhCSLC05-1	Xyloglucan	Gohir.D07G038500		maker-Dt_07_GB713-augustus-gene-56.447	maker-Dt_07-augustus-gene-60.94	GhM_D07G0433	Ghi_D07G01951	Ghicr24_D07G038000		15.6568	11.0713	10.646	5.63915	4.80923	4.89024	2.74597	2.56346	2.31031	1.64156	2.20132	0.901917	1.43956	1.28073	2.11425	1.37256	1.27299	1.66519	1.05028
Gorai.001G040600.A		0	1	269	0--1--269	yes	Tetratricopeptide repeat (TPR)-like superfamily protein-like		Gohir.A07G034772		genemark-At_07_GB713-processed-gene-4.135	genemark-At_07-processed-gene-4.804	GhM_A07G0438	Ghi_A07G02006	Ghicr24_A07G038800		0.64096	0.348529	0.449562	0.247522	0.485726	0.292436	0.353938	0.391286	0.357249	0.279673	0.425345	0.250634	0.42588	0.687616	0.345284	0.395035	0.405376	0.479559	0.379483
Gorai.001G040600.D		1	2	2	1--2--2	yes	Tetratricopeptide repeat (TPR)-like superfamily protein-like		Gohir.D07G038600		maker-Dt_07_GB713-pred_gff_Mikado_subloci-gene-56.177	maker-Dt_07-pred_gff_Mikado_subloci-gene-57.197	GhM_D07G0434	Ghi_D07G01956	Ghicr24_D07G038100		0.57344	0.262696	0.418629	0.365288	0.47981	0.578448	0.525798	0.523761	0.61276	0.441665	0.554679	0.326036	0.409717	0.621639	0.589078	0.481732	0.635515	0.697672	0.500244
Gorai.001G040700.A	transition down	2					C3H (TF)		Gohir.A07G034784		genemark-At_07_GB713-processed-gene-4.33	augustus_masked-At_07-processed-gene-4.238	GhM_A07G0439	Ghi_A07G02011	Ghicr24_A07G038900		4.60148	3.20655	3.14197	2.11891	2.20984	2.98855	2.74821	2.58035	2.71861	2.04115	2.38143	1.44731	1.57603	1.69413	1.9827	1.17383	1.37671	1.49217	0.8888
Gorai.001G040700.D		4	3	63	4--3--63	yes	C3H (TF)		Gohir.D07G038700		genemark-Dt_07_GB713-processed-gene-56.373	genemark-Dt_07-processed-gene-60.947	GhM_D07G0435	Ghi_D07G01961	Ghicr24_D07G038200		2.9096	1.45854	2.40023	1.66734	1.83859	2.45684	2.12144	2.49657	2.39158	2.08584	2.54144	1.23806	1.82956	1.76418	1.93658	1.42128	1.61636	2.15176	1.16018
Gorai.001G040800.A		3	1	45	3--1--45	yes											0	0	0	0	0	0	0.018026	0	0	0	0	0	0	0	0	0	0	0	0
Gorai.001G040800.D		3	19	341	3--19--341	yes			Gohir.D07G038750		snap_masked-Dt_07_GB713-processed-gene-56.136	maker-Dt_07-snap-gene-60.1516	GhM_D07G0436		Ghicr24_D07G038300		0	0	0	0	0	0	0	0	0	0	0	0	0	0	0	0	0	0.011759	0
Gorai.001G040900.A	transition up	1	7	7	1--7--7	yes	aspartate-glutamate racemase family-like		Gohir.A07G034800		maker-At_07_GB713-augustus-gene-4.545	maker-At_07-snap-gene-4.1576	GhM_A07G0440	Ghi_A07G02021	Ghicr24_A07G039000		1.31642	0.537424	1.55977	0.795689	1.20953	0.889106	0.987676	0.789962	0.668713	1.19066	1.31414	0.671884	0.895473	1.14044	0.798858	1.5781	1.4514	3.2522	3.03273
Gorai.001G040900.D	transition up	1	7	7	1--7--7	yes	aspartate-glutamate racemase family-like		Gohir.D07G038800		maker-Dt_07_GB713-augustus-gene-56.411	maker-Dt_07-snap-gene-57.1	GhM_D07G0437	Ghi_D07G01966	Ghicr24_D07G038400	23v22,	0.859417	0.326173	0.953845	0.756948	0.953092	0.978806	0.882	0.886866	0.982273	1.20118	1.45607	0.962008	1.19769	1.54755	1.32082	1.82906	1.46896	4.86899	2.86
Gorai.001G041000.A		3	1	205	3--1--205	yes			Gohir.A07G034900		genemark-At_07_GB713-processed-gene-4.38	augustus_masked-At_07-processed-gene-4.240	GhM_A07G0441	Ghi_A07G02026	Ghicr24_A07G039100		0	0	0	0	0.046687	0.15372	0	0	0	0	0	0	0	0.158972	0	0	0.030855	0	0
Gorai.001G041000.D		3	1	183	3--1--183	yes			Gohir.D07G038900				GhM_D07G0438	Ghi_D07G01971	Ghicr24_D07G038500		0	0	0	0	0	0	0	0	0	0	0	0	0	0.045994	0	0	0.030855	0	0
Gorai.001G041100.A	transition up	1	4	4	1--4--4	yes	RNA polymerase II transcription mediators-like		Gohir.A07G035000		maker-At_07_GB713-augustus-gene-4.520	maker-At_07-augustus-gene-4.1015	GhM_A07G0442	Ghi_A07G02031	Ghicr24_A07G039200		2.23942	1.82078	1.99578	1.02854	1.73559	2.03623	1.87377	1.89589	2.06843	1.38401	1.84999	1.13939	1.60702	2.22952	2.35392	2.38277	2.08406	2.83809	1.72782
Gorai.001G041100.D	transition up	1	4	4	1--4--4	yes	RNA polymerase II transcription mediators-like		Gohir.D07G039000		maker-Dt_07_GB713-augustus-gene-56.445	maker-Dt_07-snap-gene-60.1515	GhM_D07G0439	Ghi_D07G01976	Ghicr24_D07G038600		2.04772	2.75675	1.83013	1.29239	1.78807	2.06718	1.95722	2.05865	1.84395	1.7496	2.14969	0.999205	1.90153	2.6989	2.38588	2.51184	2.66654	2.952	1.56018
Gorai.001G041200.A	transition up	1	13	51	1--13--51	yes			Gohir.A07G035100		maker-At_07_GB713-augustus-gene-4.521	maker-At_07-augustus-gene-4.1016	GhM_A07G0443	Ghi_A07G02036	Ghicr24_A07G039300		0.534822	0.310757	0.64481	0.507894	0.420497	1.11234	0.668432	1.47498	1.12222	1.00267	1.44263	0.582415	0.740872	2.11238	1.53067	2.00511	2.09722	1.34115	1.13359
Gorai.001G041200.D	transition up	1	3	3	1--3--3	yes			Gohir.D07G039100		maker-Dt_07_GB713-augustus-gene-56.444	maker-Dt_07-augustus-gene-60.91	GhM_D07G0440	Ghi_D07G01981	Ghicr24_D07G038700		1.22385	0.882994	1.15622	0.882367	1.23023	1.38185	1.34209	1.25979	1.24365	1.05537	1.15885	1.17464	1.24113	1.57873	1.54524	1.92401	1.71279	1.51475	1.23363
Gorai.001G041300.A	transient down	0					Galactose oxidase/kelch repeat superfamily protein-like		Gohir.A07G035200		maker-At_07_GB713-augustus-gene-4.522	maker-At_07-augustus-gene-4.1017	GhM_A07G0444	Ghi_A07G02041	Ghicr24_A07G039500		2.21462	2.36098	2.28101	1.90553	2.08553	3.16876	2.33835	2.04496	1.95344	0.788272	1.83594	0.715033	1.34131	2.52102	1.47416	2.26524	2.08358	2.99053	1.41379
Gorai.001G041300.D		3	8	2	3--8--2	yes	Galactose oxidase/kelch repeat superfamily protein-like		Gohir.D07G039200		maker-Dt_07_GB713-augustus-gene-56.443	maker-Dt_07-snap-gene-60.1513	GhM_D07G0441	Ghi_D07G01986	Ghicr24_D07G038800		2.10455	2.31982	2.52823	2.04633	2.85659	3.43083	2.98386	2.51781	2.73671	1.37586	2.47539	1.35432	1.85065	2.43664	2.52421	2.36494	2.31587	3.00658	1.72321
Gorai.001G041400.A	transition down	2					Protein kinase superfamily protein-like		Gohir.A07G035300		genemark-At_07_GB713-processed-gene-4.140	maker-At_07-augustus-gene-4.1042	GhM_A07G0445	Ghi_A07G02046	Ghicr24_A07G039600		16.766	14.2523	14.8592	10.3722	12.7639	11.6035	11.2471	9.44712	8.89081	7.40973	8.88309	4.09924	3.68748	4.34283	4.7154	4.76894	4.40818	5.33708	3.99033
Gorai.001G041400.D	transition down	2	9	927	2--9--927	yes	Protein kinase superfamily protein-like		Gohir.D07G039300		genemark-Dt_07_GB713-processed-gene-56.287	genemark-Dt_07-processed-gene-57.80	GhM_D07G0442	Ghi_D07G01991	Ghicr24_D07G038900	23v22,	22.3366	13.4052	13.9259	8.33215	8.89186	9.42945	9.70702	6.36992	5.98029	5.37764	8.02725	4.25678	4.39753	5.632	7.21052	6.7598	5.09267	11.0408	7.20845
Gorai.001G041500.A	transition up	1					Mitochondrial substrate carrier family protein-like		Gohir.A07G035400		genemark-At_07_GB713-processed-gene-4.142	maker-At_07-augustus-gene-4.1043	GhM_A07G0446	Ghi_A07G02051	Ghicr24_A07G039700		2.67714	2.09257	4.65179	2.44048	4.90881	6.38486	5.95462	7.85841	4.73022	6.04548	10.2176	6.49204	11.3854	11.3166	11.0832	11.5587	14.1532	24.9435	14.2673
Gorai.001G041500.D	transition up	1	13	1498	1--13--1498	yes	Mitochondrial substrate carrier family protein-like		Gohir.D07G039400		genemark-Dt_07_GB713-processed-gene-56.284	genemark-Dt_07-processed-gene-56.130	GhM_D07G0443	Ghi_D07G01996	Ghicr24_D07G039000		5.71366	4.52636	7.74489	4.83758	8.35249	9.15306	10.0625	10.146	7.89841	8.92426	13.6277	8.42315	15.0797	13.6233	14.1953	14.9208	16.0057	30.8273	15.9014
Gorai.001G041600.A		2	4	63	2--4--63	yes	ribosome biogenesis regulatory protein (RRS1) family protein-like		Gohir.A07G035500		genemark-At_07_GB713-processed-gene-4.143	maker-At_07-snap-gene-4.1579	GhM_A07G0447	Ghi_A07G02056	Ghicr24_A07G039800		14.4618	8.75631	9.54821	6.55322	7.61645	10.4405	8.94717	8.65111	8.57702	8.81043	8.62585	4.73205	6.00332	8.98528	7.15124	6.92001	7.32039	10.6767	5.6593
Gorai.001G041600.D		2	4	9	2--4--9	yes	ribosome biogenesis regulatory protein (RRS1) family protein-like		Gohir.D07G039500		genemark-Dt_07_GB713-processed-gene-56.283	maker-Dt_07-augustus-gene-56.241	GhM_D07G0444	Ghi_D07G02001	Ghicr24_D07G039100		19.0118	12.5931	14.5742	8.68827	11.0666	14.0871	11.8655	10.2473	11.945	10.6494	11.0477	5.83391	8.99885	12.7143	10.1545	8.9617	11.6357	15.5212	9.21751
Gorai.001G041700.A	transition up	1	6	6	1--6--6	yes			Gohir.A07G035600		augustus_masked-At_07_GB713-processed-gene-4.364	maker-At_07-snap-gene-4.1580	GhM_A07G0448	Ghi_A07G02061	Ghicr24_A07G039900	17v16,	2.28956	1.48397	2.83904	1.67409	2.00425	2.31275	2.46178	3.39181	2.70083	3.36899	3.21708	5.13076	5.47188	9.78149	9.62622	9.99233	10.4609	10.1468	6.58803
Gorai.001G041700.D	transition up	1	6	6	1--6--6	yes			Gohir.D07G039600		maker-Dt_07_GB713-augustus-gene-56.406	maker-Dt_07-augustus-gene-56.239	GhM_D07G0445	Ghi_D07G02006	Ghicr24_D07G039200	17v16,19v18,23v22,	4.22432	4.5003	4.44428	2.77738	3.70266	4.05489	4.13837	4.73287	4.77123	5.69151	5.48712	8.73422	11.5087	30.3481	18.228	19.3605	22.1159	12.3378	12.2119
Gorai.001G041800.A		noA										maker-At_07-snap-gene-4.1552	GhM_A07G0449	Ghi_A07G02066			0	0	0	0	0	0	0	0	0	0	0	0	0	0	0	0	0	0	0
Gorai.001G041800.D		1	1	37	1--1--37	yes	Histone superfamily protein-like		Gohir.D07G039650	Gh_D07G041000			GhM_D07G0447				0.061237	0	0.005944	0.040977	0	0.021334	0.025771	0.014854	0.0744565	0.095609	0.01826	0	0.042447	0.067189	0.103764	0.0987	0.050292	0.375841	0
Gorai.001G041900.A	transition down	2	9	174	2--9--174	yes	Major facilitator superfamily protein-like		Gohir.A07G035700		augustus_masked-At_07_GB713-processed-gene-4.327		GhM_A07G0450	Ghi_A07G02071	Ghicr24_A07G040000		3.47724	2.4142	2.94256	1.33634	0.824669	0.666166	0.234532	0.324528	0.205806	0.215132	0.3057	0.16629	0.123664	0.367669	0.34872	0.605647	0.614381	0.700535	0.176644
Gorai.001G041900.D	transition down	2	9	649	2--9--649	yes	Major facilitator superfamily protein-like		Gohir.D07G039700		maker-Dt_07_GB713-augustus-gene-56.442	genemark-Dt_07-processed-gene-60.941	GhM_D07G0448	Ghi_D07G02011	Ghicr24_D07G039300		1.02124	0.731081	0.325233	0.092945	0.11352	0.076102	0.028699	0.020559	0	0.045721	0.016223	0.037733	0.038422	0.027058	0.069228	0.014552	0.049873	0.043287	0.027969
Gorai.001G042000.A	transition down	2	5	1145	2--5--1145	yes											8.03572	4.09489	5.57456	3.46948	4.02408	4.52363	4.03886	2.75661	3.17247	2.2392	3.05516	1.66456	2.4198	2.7608	3.04147	2.69728	2.6178	3.62065	1.85108
Gorai.001G042000.D		9	2	93	9--2--93	yes											4.09238	2.88909	3.9147	2.57188	3.68706	4.49536	3.7954	2.93977	3.11376	2.60442	3.26205	1.64055	2.64839	3.12749	3.23411	2.8664	2.73133	3.26246	1.65094
Gorai.001G042100.A	transition up	1	6	4	1--6--4	yes	SPX domain gene 2-like		Gohir.A07G035900		genemark-At_07_GB713-processed-gene-4.152	maker-At_07-snap-gene-4.1581	GhM_A07G0453	Ghi_A07G02081	Ghicr24_A07G040200		4.18287	2.70943	1.81044	1.06111	1.18818	1.99776	1.61399	1.49936	1.91337	1.27651	1.90509	1.83535	2.8286	6.16713	3.44125	5.14009	6.71637	5.18467	3.08698
Gorai.001G042100.D	transition up	1	6	6	1--6--6	yes	SPX domain gene 2-like		Gohir.D07G039900,Gohir.D07G039950		genemark-Dt_07_GB713-processed-gene-56.275	maker-Dt_07-snap-gene-56.303	GhM_D07G0450,GhM_D07G0451	Ghi_D07G02021,Ghi_D07G02026	Ghicr24_D07G039500	19v18,	1.9953	0.608602	0.89042	0.478007	0.450437	0.974406	0.554672	0.313543	0.363833	0.363494	0.551512	0.671079	0.737027	3.89078	1.79839	2.55565	2.93823	1.7547	1.12986
Gorai.001G042200.A	transition down	2	5	5	2--5--5	yes	Disease resistance-responsive (dirigent-like protein) family protein-like		Gohir.A07G036000		genemark-At_07_GB713-processed-gene-4.52	augustus_masked-At_07-processed-gene-4.250	GhM_A07G0454	Ghi_A07G02086	Ghicr24_A07G040300		9.30821	14.3702	36.8244	9.44266	58.7637	19.5464	2.66064	0.169532	0	0.069189	0	0.015874	0	0.022685	0	0	0.023676	0.033024	0
Gorai.001G042200.D	transition down	2	5	5	2--5--5	yes	Disease resistance-responsive (dirigent-like protein) family protein-like		Gohir.D07G040000		maker-Dt_07_GB713-pred_gff_Mikado_subloci-gene-56.163	maker-Dt_07-pred_gff_Mikado_subloci-gene-60.852	GhM_D07G0452	Ghi_D07G02031	Ghicr24_D07G039600	12v11,	5.84518	10.2282	24.0104	7.01485	12.7078	6.58098	0.271135	0.025546	0	0	0.016486	0	0	0	0	0	0	0	0
Gorai.001G042300.A		1	1	91	1--1--91	yes	ERF (TF)		Gohir.A07G036100		genemark-At_07_GB713-processed-gene-4.153	maker-At_07-augustus-gene-4.1047	GhM_A07G0456	Ghi_A07G02091	Ghicr24_A07G040400		0.133818	0.096021	0.234936	0.058711	0.21624	0.338781	0.174974	0.944073	0.452866	0.387384	0.691443	0.302737	0.23352	0.516139	0.521536	0.19038	0.723532	0.239654	0.148706
Gorai.001G042300.D	transient up	14	9	15	14--9--15	yes	ERF (TF)		Gohir.D07G040100		maker-Dt_07_GB713-augustus-gene-56.404	maker-Dt_07-augustus-gene-56.236	GhM_D07G0453	Ghi_D07G02036	Ghicr24_D07G039700	23v22,	0.751427	0.869541	1.02788	1.7864	3.21175	2.7019	5.04826	6.32374	4.98717	4.58731	4.98646	1.39353	0.950912	0.388862	0.69508	0.134845	0.40063	0.055453	0.111529
Gorai.001G042400.A		noA							Gohir.A07G036150		maker-At_07_GB713-augustus-gene-4.527	maker-At_07-snap-gene-4.1556	GhM_A07G0457	Ghi_A07G02096			0	0	0	0	0	0	0	0	0	0	0	0	0	0	0	0	0	0	0
Gorai.001G042400.D		1	1	51	1--1--51	yes	phospholipase D alpha 2-like					maker-Dt_07-snap-gene-60.1509					0	0	0.018848	0	0.022969	0.050682	0	0.094726	0	0.052511	0.055618	0.046974	0.132982	0.092444	0	0.029742	0	0.324594	0
Gorai.001G042500.A	transition up	1	7	38	1--7--38	yes			Gohir.A07G036200	Gh_A07G040400	genemark-At_07_GB713-processed-gene-4.60	maker-At_07-augustus-gene-4.1022	GhM_A07G0458	Ghi_A07G02101	Ghicr24_A07G040500		0	0	0.017283	0	0.035805	0.070367	0.070993	0	0.0618925	0.022278	0.09074	0.087439	0.105822	0.234181	0.109547	0.190815	0.298869	0.567379	0.381974
Gorai.001G042500.D		3							Gohir.D07G040200		genemark-Dt_07_GB713-processed-gene-56.353	maker-Dt_07-snap-gene-60.1508	GhM_D07G0455	Ghi_D07G02046	Ghicr24_D07G039800		0.065744	0	0.014814	0	0.097859	0	0	0	0.061994	0	0.030372	0	0.041504	0.049683	0.0232557	0	0.084034	0.064031	0
Gorai.001G042600.A		0					EIN3-binding F box protein 1-like		Gohir.A07G036300		snap_masked-At_07_GB713-processed-gene-4.284	augustus_masked-At_07-processed-gene-4.253	GhM_A07G0459,GhM_A07G0460	Ghi_A07G02106	Ghicr24_A07G040600		0.01029	0.006452	0.012145	0	0.243483	0.015003	0.012212	0.024057	0.0178067	0.024242	0.029955	0.020436	0.011785	0.047495	0.051626	0.041182	0	0.027221	0.021689
Gorai.001G042600.D		0					EIN3-binding F box protein 1-like		Gohir.D07G040300		maker-Dt_07_GB713-augustus-gene-56.437	maker-Dt_07-snap-gene-60.1507	GhM_D07G0456,GhM_D07G0457		Ghicr24_D07G039900		0.102064	0.02675	0.074872	0.063347	0.274574	0.08473	0.041072	0.051321	0.0472845	0.034017	0.060172	0.033615	0.040957	0.030936	0.0975052	0.08769	0.061792	0.118311	0.010845
Gorai.001G042700.A	transition up	1	10	1762	1--10--1762	yes	YABBY (TF)		Gohir.A07G036400		genemark-At_07_GB713-processed-gene-4.155	maker-At_07-snap-gene-4.1583	GhM_A07G0461	Ghi_A07G02111	Ghicr24_A07G040700	23v22,	0.098387	0.188133	0.148737	0.132459	0.281055	0.078195	0.158436	0.361701	0.144895	0.559807	0.906621	1.16136	0.835993	2.12026	1.33853	1.74165	1.79922	8.52663	2.25788
Gorai.001G042700.D	transition up	6	10	11	6--10--11	yes	YABBY (TF)		Gohir.D07G040400		maker-Dt_07_GB713-augustus-gene-56.403	maker-Dt_07-snap-gene-56.301	GhM_D07G0458	Ghi_D07G02051	Ghicr24_D07G040000		0	0.007196	0.016764	0	0	0	0	0.061294	0.0263709	0.100056	0.193605	0.287183	0.1539	0.854301	0.205371	0.578134	1.02476	5.40531	1.45554
Gorai.001G042800.A	transition up	1	6	6	1--6--6	yes	Polynucleotidyl transferase, ribonuclease H-like superfamily protein-like				augustus_masked-At_07_GB713-processed-gene-4.335	augustus_masked-At_07-processed-gene-4.254		Ghi_A07G02126		17v16,	0.255974	0.04443	0.091869	0.083837	0.109455	0	0.117269	0.038395	0.071152	0.129013	0	1.56931	0.372466	1.07086	0.605777	0.508189	0.541203	0.384877	0.542196
Gorai.001G042800.D		noD															0	0	0	0	0	0	0	0	0	0	0	0	0	0	0	0	0	0	0
Gorai.001G042900.A		3	1	498	3--1--498	yes	methyl-CPG-binding domain 10-like					maker-At_07-snap-gene-4.1559	GhM_A07G0464				0.05244	0.304263	0.08273	0.088254	0.03624	0.035951	0.076145	0	0	0.011474	0.015646	0.040364	0	0.01076	0.023957	0.020446	0.044934	0.069082	0
Gorai.001G042900.D		3	1	32	3--1--32	yes	methyl-CPG-binding domain 10-like		Gohir.D07G040450		augustus_masked-Dt_07_GB713-processed-gene-56.526		GhM_D07G0459				0.053788	0.038269	0.044789	0.018064	0	0	0.038053	0.048316	0.0212867	0.034421	0.039239	0	0	0	0.0649485	0.020446	0.022095	0.062683	0.094818
Gorai.001G043000.A	transition down	2	2	542	2--2--542	yes	chloroplast thylakoid lumen protein-like		Gohir.A07G036500		genemark-At_07_GB713-processed-gene-4.157	maker-At_07-augustus-gene-4.1049	GhM_A07G0463	Ghi_A07G02131	Ghicr24_A07G040900		5.43915	3.62033	6.5883	6.1757	4.60779	4.96605	3.20325	2.98138	1.21097	0.606553	1.49482	0.661695	0.669446	0.599931	0.923594	0.778947	0.624086	0.619436	0.70933
Gorai.001G043000.D		1	1	92	1--1--92	yes	chloroplast thylakoid lumen protein-like		Gohir.D07G040500		genemark-Dt_07_GB713-processed-gene-56.261	genemark-Dt_07-processed-gene-56.103	GhM_D07G0460	Ghi_D07G02061	Ghicr24_D07G040100		0.944648	2.4306	0.95539	0.454719	0.379502	1.22451	1.12559	0.852146	0.650057	0.801621	0.826325	0.84156	0.778526	0.943679	1.70473	1.26355	0.940927	1.28146	0.966119
Gorai.001G043100.A	transition down	2	13	1562	2--13--1562	yes	Glycosyl hydrolase superfamily protein-like		Gohir.A07G036600		genemark-At_07_GB713-processed-gene-4.64	genemark-At_07-processed-gene-4.731	GhM_A07G0465	Ghi_A07G02136	Ghicr24_A07G041000		27.9021	19.4134	24.8868	20.8108	20.738	19.343	21.3233	17.4976	17.424	13.2865	12.6021	10.978	8.4366	7.46338	10.1132	10.2359	9.08887	7.4618	6.25657
Gorai.001G043100.D	transition up	1	4	1451	1--4--1451	yes	Glycosyl hydrolase superfamily protein-like		Gohir.D07G040600		maker-Dt_07_GB713-augustus-gene-56.435	genemark-Dt_07-processed-gene-60.917	GhM_D07G0461	Ghi_D07G02066	Ghicr24_D07G040200		3.12847	4.0338	2.62883	1.84691	3.21731	4.2052	4.08734	4.38989	4.49529	4.86378	5.16175	4.33475	4.00763	5.4501	7.06572	9.08003	8.05755	8.66055	5.98097
Gorai.001G043200.A		3					Protein kinase protein with adenine nucleotide alpha hydrolases-like domain-like		Gohir.A07G036650		maker-At_07_GB713-augustus-gene-4.554	maker-At_07-augustus-gene-4.1050	GhM_A07G0466		Ghicr24_A07G041100		0	0	0	0	0	0.138937	0	0	0	0.039423	0.049572	0	0.075689	0	0.229657	0.034088	0.027135	0.037074	0
Gorai.001G043200.D		3					Protein kinase protein with adenine nucleotide alpha hydrolases-like domain-like				maker-Dt_07_GB713-augustus-gene-56.401	maker-Dt_07-snap-gene-56.299	GhM_D07G0462		Ghicr24_D07G040300		0	0	0	0	0	0	0	0	0	0.019711	0.058727	0.019442	0.023499	0.156495	0.0419628	0	0	0	0
Gorai.001G043300.A	transition up	1	7	565	1--7--565	yes			Gohir.A07G036700		genemark-At_07_GB713-processed-gene-4.160	maker-At_07-snap-gene-4.1586	GhM_A07G0467	Ghi_A07G02141	Ghicr24_A07G041200		0.082273	0.021	0.130924	0.113325	0.126745	0.251036	0.287329	0.131776	0.219336	0.723535	0.771297	1.1627	1.37021	2.36955	1.61943	3.05342	3.09629	6.23296	7.06487
Gorai.001G043300.D	transition up	1	7	664	1--7--664	yes			Gohir.D07G040900		genemark-Dt_07_GB713-processed-gene-56.257	genemark-Dt_07-processed-gene-56.99	GhM_D07G0463	Ghi_D07G02071	Ghicr24_D07G040400		0.480115	1.34822	0.960417	0.850699	1.89982	1.27587	3.15083	3.27333	5.59661	10.805	11.1618	10.8201	6.91336	11.8191	13.7249	21.1912	18.289	23.7521	29.3536
Gorai.001G043400.A	transition down	2					Transducin family protein / WD-40 repeat family protein-like		Gohir.A07G036800		maker-At_07_GB713-augustus-gene-4.533	maker-At_07-snap-gene-4.1561	GhM_A07G0468	Ghi_A07G02146	Ghicr24_A07G041300,Ghicr24_A07G041400		3.53283	3.25201	4.15798	2.49487	2.86361	3.92193	3.24041	2.65635	3.04469	2.64205	3.11336	1.22978	2.03872	1.49978	1.96972	1.44067	1.33796	1.48248	0.861679
Gorai.001G043400.D	transition down	2	1	1575	2--1--1575	yes	Transducin family protein / WD-40 repeat family protein-like		Gohir.D07G040800		augustus_masked-Dt_07_GB713-processed-gene-56.524	maker-Dt_07-snap-gene-60.1504	GhM_D07G0464	Ghi_D07G02076	Ghicr24_D07G040500		4.72933	4.12786	4.61191	3.13472	3.47962	4.54699	3.50291	2.89916	3.48781	3.32616	3.69774	2.44097	2.74075	2.92497	3.2222	2.53265	2.40866	2.23351	1.08421
Gorai.001G043500.A	transition up	1	4	59	1--4--59	yes	actin-related protein 6-like		Gohir.A07G036900		maker-At_07_GB713-augustus-gene-4.556	maker-At_07-augustus-gene-4.1052	GhM_A07G0469	Ghi_A07G02151	Ghicr24_A07G041500		1.14182	1.33815	1.11765	0.654128	0.800256	1.13783	0.998028	1.04406	0.855544	0.835902	1.08827	0.742461	1.0895	1.66729	1.76168	1.43833	1.2323	1.77181	0.834223
Gorai.001G043500.D	transition up	1	6	6	1--6--6	yes	actin-related protein 6-like		Gohir.D07G041100		maker-Dt_07_GB713-augustus-gene-56.399	genemark-Dt_07-processed-gene-56.98	GhM_D07G0465	Ghi_D07G02081	Ghicr24_D07G040600		1.04561	0.655725	1.01215	0.742368	0.917908	1.34056	1.20473	1.199	0.85185	1.14179	1.2072	1.09326	1.68805	2.81065	2.42937	2.23809	2.52718	2.29368	1.2592
Gorai.001G043600.A		2	4	35	2--4--35	yes	ENTH/ANTH/VHS superfamily protein-like		Gohir.A07G037000	Gh_A07G041600	genemark-At_07_GB713-processed-gene-4.162	augustus_masked-At_07-processed-gene-4.298	GhM_A07G0470	Ghi_A07G02156	Ghicr24_A07G041600	23v22,	41.6516	34.4738	36.2149	21.0662	21.8835	37.4352	21.8981	33.3604	32.2917	26.2592	32.6999	14.9037	19	27.7866	24.6413	25.0248	29.7585	17.817	12.5034
Gorai.001G043600.D	transition up	1	4	4	1--4--4	yes	ENTH/ANTH/VHS superfamily protein-like		Gohir.D07G041200		maker-Dt_07_GB713-pred_gff_Mikado_subloci-gene-56.151	maker-Dt_07-pred_gff_Mikado_subloci-gene-56.257	GhM_D07G0466	Ghi_D07G02086	Ghicr24_D07G040700	23v22,	20.9226	16.4079	19.9151	13.135	14.819	17.3949	17.3033	20.6926	22.0524	23.0501	20.7813	18.9962	23.9705	36.2185	30.9701	25.8496	30.7621	16.0486	13.8433
Gorai.001G043700.A	transition up	1	4	4	1--4--4	yes	zinc finger (ubiquitin-hydrolase) domain-containing protein-like		Gohir.A07G037100		maker-At_07_GB713-augustus-gene-4.534	maker-At_07-snap-gene-4.1562	GhM_A07G0471	Ghi_A07G02166	Ghicr24_A07G041800		3.51335	3.85915	3.75497	2.36814	2.58805	3.15611	2.9352	2.53896	2.61248	2.84249	2.90203	2.04317	3.04974	4.56898	3.72619	2.95238	3.50468	4.04347	1.96157
Gorai.001G043700.D	transition up	1	6	6	1--6--6	yes	zinc finger (ubiquitin-hydrolase) domain-containing protein-like		Gohir.D07G041300		maker-Dt_07_GB713-augustus-gene-56.433	maker-Dt_07-snap-gene-60.1503	GhM_D07G0467	Ghi_D07G02091	Ghicr24_D07G040800	17v16,	3.10606	2.69319	3.28016	2.21155	3.03178	3.34118	3.546	2.4318	2.78448	3.34669	3.35154	3.97927	4.22836	7.72061	6.29511	4.6811	4.74922	4.04669	3.10413
Gorai.001G043800.A	transition up	1	6	6	1--6--6	yes	beta-1,4-N-acetylglucosaminyltransferase family protein-like		Gohir.A07G037200	Gh_A07G041700	genemark-At_07_GB713-processed-gene-4.165	augustus_masked-At_07-processed-gene-4.300	GhM_A07G0473	Ghi_A07G02171	Ghicr24_A07G041900		0.013768	0.01468	0	0	0	0.007533	0	0.059856	0.31637	0.456895	0.325075	0.16267	1.35168	1.5125	2.20921	2.20703	2.55978	0.320823	0.293649
Gorai.001G043800.D	transition up	6	10	11	6--10--11	yes	beta-1,4-N-acetylglucosaminyltransferase family protein-like		Gohir.D07G041400		maker-Dt_07_GB713-pred_gff_Mikado_subloci-gene-56.148	maker-Dt_07-pred_gff_Mikado_subloci-gene-56.255	GhM_D07G0468	Ghi_D07G02096	Ghicr24_D07G041000		0.154397	0.070693	0.129761	0	0.084573	0.068383	0.059806	0.064209	0.0431414	0.15335	0.055917	0.074781	0.037153	0.183342	0.0438728	0.050824	0.234178	0.893462	0.274025
Gorai.001G043900.A	transition up	1	6	25	1--6--25	yes	indole-3-acetic acid inducible 29-like		Gohir.A07G037300		maker-At_07_GB713-augustus-gene-4.558	maker-At_07-snap-gene-4.1589	GhM_A07G0474	Ghi_A07G02176	Ghicr24_A07G042000		7.38035	6.10326	10.4173	5.50929	7.95556	10.5417	11.1437	23.454	24.8722	49.4975	31.7858	41.4218	34.8145	25.8832	23.8349	19.5363	22.1579	35.3241	22.7879
Gorai.001G043900.D	transition up	1	8	17	1--8--17	yes	indole-3-acetic acid inducible 29-like		Gohir.D07G041500		maker-Dt_07_GB713-augustus-gene-56.398	maker-Dt_07-snap-gene-56.296	GhM_D07G0469	Ghi_D07G02101	Ghicr24_D07G041100		3.87121	2.66923	6.50142	2.82275	4.92841	7.34541	5.06733	10.7851	6.26828	10.9843	9.93707	8.18347	16.3189	10.7404	10.401	9.88864	11.9341	15.7537	7.55964
Gorai.001G044000.A		0					MYB (TF)		Gohir.A07G037400		genemark-At_07_GB713-processed-gene-4.69	genemark-At_07-processed-gene-4.736	GhM_A07G0475	Ghi_A07G02181	Ghicr24_A07G042100		0	0	0	0	0	0.013485	0.019966	0.029777	0.0942539	0.094408	0	0	0	0.017215	0.0176988	0	0	0.101723	0
Gorai.001G044000.D		6	10	11	6--10--11	yes	MYB (TF)		Gohir.D07G041600		genemark-Dt_07_GB713-processed-gene-56.339	maker-Dt_07-augustus-gene-60.79	GhM_D07G0470	Ghi_D07G02106	Ghicr24_D07G041200		0	0	0	0	0	0	0.008131	0	0	0	0.017411	0	0	0	0	0	0	0.280329	0
Gorai.001G044100.A		15	12	103	15--12--103	yes	maturase K-like		Gohir.A04G039120					Ghi_A04G01951			4.93403	11.0786	14.1555	14.9536	17.7154	16.4007	27.3861	13.0713	11.9439	7.57125	12.0953	8.84669	8.54052	3.64967	13.6891	7.95841	3.88795	8.56709	9.74646
Gorai.001G044100.D		3	1	261	3--1--261	yes	maturase K-like										0	0	0	0	0.022091	0.076766	0	0	0	0	0	0	0	0	0	0	0	0	0
Gorai.001G044200.A		0					Protein kinase superfamily protein-like		Gohir.A07G037600		maker-At_07_GB713-augustus-gene-4.559	maker-At_07-snap-gene-4.1590	GhM_A07G0478	Ghi_A07G02191	Ghicr24_A07G042300		0.481246	0.923721	1.02081	0.481309	0.666296	1.18216	0.57148	0.848246	0.360084	0.469373	0.970701	0.307252	0.73383	0.421631	0.626534	0.382219	0.486518	1.00194	0.303356
Gorai.001G044200.D	transition down	2					Protein kinase superfamily protein-like		Gohir.D07G041700		augustus_masked-Dt_07_GB713-processed-gene-56.478	augustus_masked-Dt_07-processed-gene-56.178	GhM_D07G0471	Ghi_D07G02111	Ghicr24_D07G041300		3.85938	3.01082	2.28175	1.77867	1.89979	2.19094	1.63124	1.42014	1.06983	0.917073	1.62758	0.72099	0.761108	1.07195	1.12452	0.993621	1.24519	1.48111	0.94357
Gorai.001G044300.A	transition down	2	9	29	2--9--29	yes	Calcium-binding EF-hand family protein-like		Gohir.A07G037700		genemark-At_07_GB713-processed-gene-4.173	augustus_masked-At_07-processed-gene-4.303	GhM_A07G0480	Ghi_A07G02196	Ghicr24_A07G042400	17v16,19v18,	54.1642	55.4996	46.7442	36.5683	45.2314	44.918	37.4773	42.5922	51.4986	29.5642	41.3639	6.71624	13.6575	9.3563	5.86724	5.9563	5.63285	6.69538	3.40278
Gorai.001G044300.D	transition down	2	9	29	2--9--29	yes	Calcium-binding EF-hand family protein-like		Gohir.D07G041800				GhM_D07G0472	Ghi_D07G02116	Ghicr24_D07G041400	17v16,19v18,	48.5842	48.4836	46.2311	34.6743	38.9649	41.3868	29.7143	31.1884	35.5384	21.0867	33.9439	4.48863	7.6818	3.73753	2.93196	3.99638	3.10359	2.83112	1.34662
Gorai.001G044400.A																	0	0	0	0	0	0	0	0	0	0	0	0	0	0	0	0	0	0	0
Gorai.001G044400.D									Gohir.D07G041825								0	0	0	0	0	0	0	0	0	0	0	0	0	0	0	0	0	0	0
Gorai.001G044500.A		2	1	276	2--1--276	yes											0.12083	0.047127	0.29894	0.196418	0.119246	0.313238	0.244354	0.067225	0.071317	0.060709	0.050866	0	0	0	0	0	0	0	0
Gorai.001G044500.D		2	2	291	2--2--291	yes			Gohir.D07G041850				GhM_D07G0473		Ghicr24_D07G041500		0.558641	0.188509	0.537542	0.296656	0.606772	0.47136	0.513398	0.057725	0.142634	0.100657	0.464503	0.095119	0.186484	0.23612	0.309144	0.31548	0.218968	0.336253	0
Gorai.001G044600.A																	0	0	0	0	0	0	0	0	0	0	0	0	0	0	0	0	0	0	0
Gorai.001G044600.D									Gohir.D07G041875						Ghicr24_D07G041600		0	0	0	0	0	0	0	0	0	0	0	0	0	0	0	0	0	0	0
Gorai.001G044700.A	transition up	1	6	6	1--6--6	yes	GhCESA7-1	SCW	Gohir.A07G037800	Gh_A07G042500	genemark-At_07_GB713-processed-gene-4.180	genemark-At_07-processed-gene-5.216		Ghi_A07G02201	Ghicr24_A07G042500	17v16,	0.013267	0	0.006386	0	0.026496	0.013275	0.016388	0.011119	0.0058724	0.07239	0.030055	1.11692	1.24224	6.56634	2.91318	3.35147	2.95561	1.11132	0.965462
Gorai.001G044700.D	transition up	1	6	22	1--6--22	yes	GhCESA7-1	SCW	Gohir.D07G041900		maker-Dt_07_GB713-augustus-gene-56.396	genemark-Dt_07-processed-gene-56.82	GhM_D07G0475	Ghi_D07G02121	Ghicr24_D07G041700	15v14,17v16,	0.0589	0.045821	0.083914	0.098805	0.060988	0.132818	0.564534	1.62556	5.91366	40.5784	7.07847	291.756	214.362	432.151	370.726	334.67	422.771	152.686	121.77
Gorai.001G044800.A	transient up	1	6	6	1--6--6	yes	Translation initiation factor 3 protein-like		Gohir.A07G037900	Gh_A07G042600			GhM_A07G0481	Ghi_A07G02206	Ghicr24_A07G042600	17v16,	4.53951	4.18238	3.98172	2.56745	4.11404	4.24645	4.68123	3.93249	3.90658	5.58786	4.74187	7.34313	6.40722	11.3695	8.94669	6.05872	5.90355	6.85699	5.12211
Gorai.001G044800.D	transition up	1	6	1240	1--6--1240	yes	Translation initiation factor 3 protein-like		Gohir.D07G042000		maker-Dt_07_GB713-augustus-gene-56.395	maker-Dt_07-snap-gene-56.293	GhM_D07G0476	Ghi_D07G02126	Ghicr24_D07G041800		2.98969	1.73236	3.15505	1.94337	3.14503	2.92607	3.16899	2.64625	2.57963	3.53664	3.22658	3.13792	3.72597	5.28417	5.3671	3.7201	3.99964	4.88482	4.16061
Gorai.001G044900.A		9	4	9	9--4--9	yes	Cyclophilin-like peptidyl-prolyl cis-trans isomerase family protein-like		Gohir.A07G038000		maker-At_07_GB713-augustus-gene-4.563	maker-At_07-snap-gene-5.598		Ghi_A07G02211	Ghicr24_A07G042700	17v16,	8.47784	6.14626	7.68872	3.98669	5.80662	7.89263	6.99038	5.54134	5.36627	4.7644	6.8546	2.59236	4.7439	7.68817	4.939	4.65158	5.90189	6.32406	3.08601
Gorai.001G044900.D		12	4	9	12--4--9	yes	Cyclophilin-like peptidyl-prolyl cis-trans isomerase family protein-like		Gohir.D07G042100	Gh_D07G044100	augustus_masked-Dt_07_GB713-processed-gene-56.472	maker-Dt_07-snap-gene-56.292			Ghicr24_D07G041900		9.07902	7.77357	8.3499	4.54834	6.7865	9.23353	8.92879	6.83421	6.90285	6.09072	8.46603	3.92319	6.42556	10.1861	7.18877	6.78455	8.36607	10.2889	4.06865
Gorai.001G045000.A		2	4	9	2--4--9	yes	Cyclophilin-like peptidyl-prolyl cis-trans isomerase family protein-like		Gohir.A07G038100		genemark-At_07_GB713-processed-gene-4.184	maker-At_07-snap-gene-5.598		Ghi_A07G02216	Ghicr24_A07G042800		7.89856	6.92321	7.32992	4.01884	6.17197	9.04373	7.35679	6.69246	5.52304	4.05003	6.97725	2.87552	4.21087	8.60837	4.7661	5.03636	5.76689	7.97145	3.58366
Gorai.001G045000.D		2	4	9	2--4--9	yes	Cyclophilin-like peptidyl-prolyl cis-trans isomerase family protein-like		Gohir.D07G042200		augustus_masked-Dt_07_GB713-processed-gene-56.471	maker-Dt_07-snap-gene-56.292		Ghi_D07G02131	Ghicr24_D07G042000	17v16,	7.31099	6.10612	7.11175	3.10698	5.50118	7.78364	5.87928	5.48874	5.44911	4.4767	6.18096	2.74075	4.13854	7.14278	4.33816	4.43074	5.11483	5.83001	2.94186
Gorai.001G045100.A		2	1	89	2--1--89	yes											0.093275	0.143095	0.350261	0.110682	0.51855	0.109659	0.575046	0.067654	0.25641	0	0.186954	0	0	0	0.140557	0	0	0.084617	0
Gorai.001G045100.D		3	1	1170	3--1--1170	yes			Gohir.D07G042250	Gh_D07G044300							0.131237	0.143095	0.207568	0.110682	0.22916	0.328978	0	0	0	0	0.186954	0.160646	0.34009	0	0	0.156627	0	0	0
Gorai.001G045200.A	transition down	2	9	29	2--9--29	yes			Gohir.A07G038200		genemark-At_07_GB713-processed-gene-5.140	genemark-At_07-processed-gene-5.318	GhM_A07G0482,GhM_A07G0483	Ghi_A07G02221,Ghi_A07G02226	Ghicr24_A07G042900	19v18,	8.26977	12.8279	11.4656	10.3155	10.6947	10.1945	8.6201	8.45633	6.33842	5.14934	6.66817	2.44879	1.70276	0.478885	1.05078	0.482514	0.564259	0.5114	0.35969
Gorai.001G045200.D	transient up	8	9	15	8--9--15	yes			Gohir.D07G042300		genemark-Dt_07_GB713-processed-gene-56.236	genemark-Dt_07-processed-gene-56.75	GhM_D07G0477	Ghi_D07G02136	Ghicr24_D07G042100	13v12,17v16,19v18,23v22,	15.6905	29.9041	37.8192	42.3328	52.4354	54.1841	41.9518	124.506	73.5952	67.1048	83.4962	18.3106	13.0376	2.84336	8.74364	3.42427	5.03777	1.01947	2.77014
Gorai.001G045300.A	transition up	1	6	22	1--6--22	yes	Endomembrane protein 70 protein family-like		Gohir.A07G038300		genemark-At_07_GB713-processed-gene-5.222	augustus_masked-At_07-processed-gene-5.56	GhM_A07G0484	Ghi_A07G02231	Ghicr24_A07G043000	17v16,	0.370793	0.214669	0.444892	0.367711	0.309932	0.26717	0.266687	0.318522	0.624623	1.35438	0.500791	3.92489	1.90316	1.93335	3.09687	3.53381	4.51689	2.71982	2.52453
Gorai.001G045300.D	transition up	1	6	4	1--6--4	yes	Endomembrane protein 70 protein family-like		Gohir.D07G042400				GhM_D07G0478	Ghi_D07G02141	Ghicr24_D07G042200		1.03599	1.68699	0.806586	0.674726	0.641027	0.498126	0.429646	0.520793	0.453443	0.650041	0.500875	0.724977	0.54439	1.39562	1.30279	1.55984	1.215	0.633681	0.567538
Gorai.001G045400.A		2	2	61	2--2--61	yes	ABI-1-like 1-like							Ghi_A05G07451	Ghicr24_A07G023600		0.282373	0.125273	0.237577	0.183066	0.153084	0.184192	0.258529	0.128864	0.0653145	0.098781	0.118886	0.085676	0.133628	0.215395	0.102651	0.191524	0.117498	0.086282	0.086857
Gorai.001G045400.D		2	2	61	2--2--61	yes	ABI-1-like 1-like		Gohir.D08G107400,Gohir.D08G107420		maker-Dt_08_GB713-augustus-gene-32.202	maker-Dt_08-augustus-gene-32.1	GhM_D08G1203	Ghi_D08G05491	Ghicr24_D08G106000		0.282373	0.125273	0.237577	0.183066	0.153084	0.184192	0.258529	0.128864	0.0653145	0.098781	0.118886	0.085676	0.133628	0.215395	0.102651	0.191524	0.117498	0.086282	0.086857
Gorai.001G045500.A									Gohir.A07G038400		maker-At_07_GB713-augustus-gene-5.444	maker-At_07-augustus-gene-5.518	GhM_A07G0485	Ghi_A07G02236	Ghicr24_A07G043100		0	0	0	0	0	0	0	0	0	0	0	0	0	0	0	0	0	0	0
Gorai.001G045500.D									Gohir.D07G042500		maker-Dt_07_GB713-augustus-gene-56.391	genemark-Dt_07-processed-gene-56.73	GhM_D07G0479	Ghi_D07G02146	Ghicr24_D07G042300		0	0	0	0	0	0	0	0	0	0	0	0	0	0	0	0	0	0	0
Gorai.001G045600.A	transition up	1	4	4	1--4--4	yes	Enhancer of polycomb-like transcription factor protein-like		Gohir.A07G038500	Gh_A07G043200	maker-At_07_GB713-augustus-gene-5.403	genemark-At_07-processed-gene-5.227	GhM_A07G0486	Ghi_A07G02241	Ghicr24_A07G043200		3.60131	2.81106	3.34802	1.76291	2.69376	3.81343	3.31655	3.38992	3.26722	2.75247	3.5353	2.56364	3.86253	4.92047	4.67948	4.18395	4.47997	4.37395	2.67753
Gorai.001G045600.D	transition up	1	4	4	1--4--4	yes	Enhancer of polycomb-like transcription factor protein-like		Gohir.D07G042600		maker-Dt_07_GB713-augustus-gene-56.432	maker-Dt_07-augustus-gene-60.78	GhM_D07G0481	Ghi_D07G02151	Ghicr24_D07G042400		3.474	2.76716	3.06764	1.81237	2.56124	3.26721	3.24524	3.36278	3.13753	3.00294	3.3972	2.42826	4.07598	5.34871	4.81841	4.28563	4.74476	4.78412	2.82821
Gorai.001G045700.A	transition up	1	4	4	1--4--4	yes	Protein phosphatase 2A regulatory B subunit family protein-like		Gohir.A07G038600		genemark-At_07_GB713-processed-gene-5.144	augustus_masked-At_07-processed-gene-5.5	GhM_A07G0487	Ghi_A07G02246	Ghicr24_A07G043300		7.08136	6.56583	5.95121	3.56028	4.57602	5.37429	4.87111	4.9614	5.15032	5.00997	5.43379	3.87717	5.29751	9.6354	7.51171	8.29997	8.64003	7.8491	4.74449
Gorai.001G045700.D	transition up	1	4	4	1--4--4	yes	Protein phosphatase 2A regulatory B subunit family protein-like		Gohir.D07G042700		maker-Dt_07_GB713-augustus-gene-56.431	genemark-Dt_07-processed-gene-60.899	GhM_D07G0482	Ghi_D07G02156	Ghicr24_D07G042500		5.7941	4.22071	4.74406	2.61708	3.72595	4.28931	3.75817	4.54823	4.11198	4.63562	4.2715	3.78313	4.48849	6.5826	6.10356	5.86634	6.01773	5.8097	3.69495
Gorai.001G045800.A		9	4	9	9--4--9	yes	TBP-associated factor 2-like										4.15352	2.9778	3.65675	2.32141	2.72884	3.08252	2.71707	1.74585	2.14622	1.72	2.64423	1.28772	1.96358	3.64388	2.15163	1.75676	2.463	2.70559	1.41738
Gorai.001G045800.D		5	4	9	5--4--9	yes	TBP-associated factor 2-like										4.04014	3.56123	3.93	2.34266	2.76879	3.63409	3.14871	1.8403	2.20134	2.0152	2.84565	1.36946	2.57595	3.78763	2.53196	2.32753	2.83754	3.34955	1.70515
Gorai.001G045900.A		3	1	220	3--1--220	yes	CLAVATA3/ESR-RELATED 13-like		Gohir.A07G038800		maker-At_07_GB713-augustus-gene-5.405	maker-At_07-augustus-gene-5.474	GhM_A07G0489	Ghi_A07G02256	Ghicr24_A07G043500		0	0	0.015532	0	0	0	0.115671	0	0.128974	0	0.213568	0	0	0	0.0492237	0	0	0	0
Gorai.001G045900.D		0					CLAVATA3/ESR-RELATED 13-like		Gohir.D07G042900		maker-Dt_07_GB713-augustus-gene-56.430	maker-Dt_07-augustus-gene-60.76	GhM_D07G0484	Ghi_D07G02166	Ghicr24_D07G042700		0	0	0	0	0	0	0.144476	0.27569	0.190653	0.788354	0.51955	0	0.113185	0.19831	0.0492237	0.079419	0	0.156931	0
Gorai.001G046000.A		3					Hydroxyproline-rich glycoprotein family protein-like		Gohir.A07G038850		maker-At_07_GB713-augustus-gene-5.407	maker-At_07-snap-gene-5.562	GhM_A07G0491,GhM_A07G0490	Ghi_A07G02261	Ghicr24_A07G043600		0.006477	0	0.007393	0	0.022848	0	0.01591	0.011591	0.0177637	0	0	0	0	0	0	0.017462	0.037087	0	0
Gorai.001G046000.D		3					Hydroxyproline-rich glycoprotein family protein-like		Gohir.D07G043000		maker-Dt_07_GB713-augustus-gene-56.429	maker-Dt_07-snap-gene-60.1496	GhM_D07G0485	Ghi_D07G02171	Ghicr24_D07G042800		0.036556	0	0.006465	0	0.021265	0	0	0.004958	0	0	0	0.014251	0	0.010361	0	0	0.008798	0.035345	0
Gorai.001G046100.A	transition up	1	6	4	1--6--4	yes	low psii accumulation2-like		Gohir.A07G038900		genemark-At_07_GB713-processed-gene-5.149	maker-At_07-snap-gene-5.563	GhM_A07G0492	Ghi_A07G02266	Ghicr24_A07G043700		1.46719	1.18279	1.81352	1.1233	1.5285	1.76988	1.36777	1.55205	1.14185	1.44629	2.02369	1.4874	1.98124	4.15074	3.229	2.87432	3.30362	3.84013	2.77196
Gorai.001G046100.D	transition up	1	4	4	1--4--4	yes	low psii accumulation2-like		Gohir.D07G043100		genemark-Dt_07_GB713-processed-gene-56.328	augustus_masked-Dt_07-processed-gene-60.270	GhM_D07G0486	Ghi_D07G02176	Ghicr24_D07G042900	8v7,	3.11692	2.83935	2.38971	1.7358	2.00904	1.96	2.44635	2.17137	2.33973	2.46172	2.38479	2.35707	2.13603	3.9763	3.55949	2.94266	3.67334	3.78457	2.31601
Gorai.001G046200.A	transition down	2	3	62	2--3--62	yes	Ribosomal protein S10p/S20e family protein-like		Gohir.A07G039000		genemark-At_07_GB713-processed-gene-5.150	maker-At_07-augustus-gene-5.477	GhM_A07G0493	Ghi_A07G02271	Ghicr24_A07G043800		302.115	296.606	254.506	199.172	186.774	200.206	217.557	204.746	184.587	147.321	188.015	108.993	103.064	82.2847	102.968	78.2688	87.6578	119.322	90.8033
Gorai.001G046200.D	transition down	2	3	62	2--3--62	yes	Ribosomal protein S10p/S20e family protein-like		Gohir.D07G043200		genemark-Dt_07_GB713-processed-gene-56.327	maker-Dt_07-snap-gene-60.1494	GhM_D07G0487	Ghi_D07G02181	Ghicr24_D07G043000		151.026	160.87	117.935	95.5297	97.5104	107.09	114.934	104.474	100.981	71.5226	97.1074	46.5735	47.5237	48.317	53.6453	47.9201	47.9279	67.8796	58.5521
Gorai.001G046300.A		9					RNA-binding (RRM/RBD/RNP motifs) family protein-like		Gohir.A07G039100		maker-At_07_GB713-augustus-gene-5.446	maker-At_07-augustus-gene-5.520	GhM_A07G0494	Ghi_A07G02276	Ghicr24_A07G043900		4.59414	3.4296	3.71743	1.85669	3.25955	3.21275	3.72197	2.54536	2.84918	3.02648	3.12731	1.90824	2.68074	4.78989	2.42729	1.98038	2.77768	3.6521	1.80113
Gorai.001G046300.D	transition up	12	4	9	12--4--9	yes	RNA-binding (RRM/RBD/RNP motifs) family protein-like		Gohir.D07G043300		genemark-Dt_07_GB713-processed-gene-56.227	genemark-Dt_07-processed-gene-56.68	GhM_D07G0488	Ghi_D07G02186	Ghicr24_D07G043100		4.17733	3.28195	3.63078	2.14161	3.006	3.69938	3.23757	2.96842	3.10495	3.30385	3.65617	2.21044	3.45292	5.89297	4.04385	3.55286	4.49355	4.25139	2.53308
Gorai.001G046400.A	transition down	2	8	17	2--8--17	yes	Enolase-like		Gohir.A07G039200	Gh_A07G044300	maker-At_07_GB713-augustus-gene-5.410	maker-At_07-augustus-gene-5.478	GhM_A07G0495	Ghi_A07G02281	Ghicr24_A07G044000	19v18,	29.476	19.0498	17.3757	13.0764	10.908	8.85198	9.13428	9.54386	8.00759	9.30775	6.78664	2.08975	8.4958	3.55071	4.10848	2.17528	2.83941	4.20761	1.42169
Gorai.001G046400.D	transition down	2	8	17	2--8--17	yes	Enolase-like		Gohir.D07G043400		genemark-Dt_07_GB713-processed-gene-56.325	genemark-Dt_07-processed-gene-60.890	GhM_D07G0489	Ghi_D07G02191	Ghicr24_D07G043200	19v18,	32.2674	19.1016	20.2514	13.6567	11.2638	11.6249	10.0575	11.7638	11.2205	13.882	9.97159	3.8197	13.2544	6.30067	7.26483	3.79316	5.66788	7.76995	3.19016
Gorai.001G046500.A		4	8	17	4--8--17	yes	MAP 65-3/Pleiade/MAP 65-4-like	MT Growth	Gohir.A07G039366,Gohir.A07G039300		augustus_masked-At_07_GB713-processed-gene-5.315	maker-At_07-snap-gene-5.566	GhM_A07G0496	Ghi_A07G02291,Ghi_A07G02286	Ghicr24_A07G044000		0.765281	0.933804	0.991407	0.473588	0.997941	1.33275	1.11998	1.25476	0.979756	1.12894	1.07474	0.359187	1.06609	0.523912	0.633926	0.396085	0.623167	1.12448	0.383333
Gorai.001G046500.D		4	8	17	4--8--17	yes	MAP 65-3/Pleiade/MAP 65-4-like	MT Growth	Gohir.D07G043500		genemark-Dt_07_GB713-processed-gene-56.324	maker-Dt_07-snap-gene-60.1492	GhM_D07G0489	Ghi_D07G02196,Ghi_D07G02201			0.69273	0.512322	0.837343	0.390228	0.773497	1.20298	1.00278	1.01016	0.94893	0.86822	1.09518	0.33355	0.884168	0.616792	0.550332	0.469421	0.672417	1.03487	0.329009
Gorai.001G046600.A		1	4	63	1--4--63	yes	rRNA processing protein-related-like		Gohir.A07G039500		genemark-At_07_GB713-processed-gene-5.230	augustus_masked-At_07-processed-gene-5.62	GhM_A07G0497	Ghi_A07G02296	Ghicr24_A07G044100		10.745	4.64044	7.74473	4.62209	6.02258	9.37404	6.38025	7.84246	8.23194	7.2048	7.53812	3.58705	6.32452	8.06403	7.18351	6.34181	7.49517	10.0274	5.96687
Gorai.001G046600.D	transition down	2	4	63	2--4--63	yes	rRNA processing protein-related-like		Gohir.D07G043600		genemark-Dt_07_GB713-processed-gene-56.226	genemark-Dt_07-processed-gene-56.67	GhM_D07G0490	Ghi_D07G02206	Ghicr24_D07G043300	7v6,	19.6999	9.04727	12.0566	7.48427	8.74206	11.8711	8.57958	8.9719	9.65656	8.96549	10.2454	4.17721	7.03356	7.60285	7.28896	6.27263	8.93032	9.44857	5.65359
Gorai.001G046700.A		1	4	4	1--4--4	yes	TRICHOME BIREFRINGENCE-LIKE 18-like		Gohir.A07G039600		augustus_masked-At_07_GB713-processed-gene-5.359	maker-At_07-snap-gene-5.603	GhM_A07G0498	Ghi_A07G02296	Ghicr24_A07G044200		2.4987	1.34081	1.60776	0.972651	1.11528	1.91341	1.51464	1.53692	1.45429	1.3237	1.61374	1.22624	1.76775	1.74891	2.34819	1.8236	2.05239	1.7506	0.75109
Gorai.001G046700.D	transition up	1	8	19	1--8--19	yes	TRICHOME BIREFRINGENCE-LIKE 18-like		Gohir.D07G043700		genemark-Dt_07_GB713-processed-gene-56.225	maker-Dt_07-snap-gene-56.286	GhM_D07G0491	Ghi_D07G02206	Ghicr24_D07G043400		0.372371	0.5289	0.505654	0.282629	0.455953	0.657106	0.446107	0.58986	0.669767	0.533002	0.76593	0.398457	0.862065	0.571711	1.47898	0.587697	0.648981	1.23768	0.35813
Gorai.001G046800.A		3	1	64	3--1--64	yes			Gohir.A12G048300		maker-At_12_GB713-augustus-gene-99.240	maker-At_12-snap-gene-10.485	GhM_A12G0535	Ghi_A12G02576	Ghicr24_A12G051800		0	0	0	0	0	0	0	0	0	0	0	0	0	0	0	0	0.006629	0	0
Gorai.001G046800.D		3	1	64	3--1--64	yes			Gohir.D12G047100		genemark-Dt_12_GB713-processed-gene-56.55	maker-Dt_12-augustus-gene-56.267	GhM_D12G0528	Ghi_D12G03596	Ghicr24_D12G045200		0	0	0	0	0	0	0	0	0	0	0	0	0	0	0	0	0.006629	0	0
Gorai.001G046900.A		0					1-amino-cyclopropane-1-carboxylate synthase 12-like		Gohir.A07G039700		maker-At_07_GB713-augustus-gene-5.448	maker-At_07-augustus-gene-5.522		Ghi_A07G02301	Ghicr24_A07G044300		1.16525	0.923131	1.23704	0.645648	1.16973	1.17069	1.25243	0.872635	1.01445	0.699007	0.920543	0.604415	0.773588	1.27054	0.856414	1.07021	0.918702	0.939555	0.764989
Gorai.001G046900.D	transient up	1	6	6	1--6--6	yes	1-amino-cyclopropane-1-carboxylate synthase 12-like		Gohir.D07G043800		maker-Dt_07_GB713-augustus-gene-56.386	maker-Dt_07-snap-gene-56.285	GhM_D07G0492	Ghi_D07G02211	Ghicr24_D07G043500	17v16,19v18,	1.89606	0.990102	1.76717	1.51683	1.45164	1.53459	1.86835	1.27953	1.61302	1.42983	1.47445	2.36387	3.0251	8.52275	5.06614	4.10079	4.35701	3.07146	1.60715
Gorai.001G047000.A	transition down	2	4	90	2--4--90	yes	K+ efflux antiporter 5-like		Gohir.A07G039800		maker-At_07_GB713-augustus-gene-5.449	maker-At_07-augustus-gene-5.523	GhM_A07G0499	Ghi_A07G02306	Ghicr24_A07G044400	17v16,18v17,23v22,	11.4505	10.1194	10.8505	8.85736	7.45452	8.78331	6.5628	8.41928	8.98423	8.22988	7.71067	8.52364	5.57689	5.99634	9.21529	6.72341	7.30711	3.78525	3.7286
Gorai.001G047000.D		2	4	66	2--4--66	yes	K+ efflux antiporter 5-like		Gohir.D07G043900		maker-Dt_07_GB713-augustus-gene-56.385	maker-Dt_07-augustus-gene-56.215	GhM_D07G0493	Ghi_D07G02216	Ghicr24_D07G043600		7.41008	4.88315	6.7666	5.14957	4.46923	5.28492	3.79161	3.86443	4.82662	4.71792	4.40373	3.98251	3.46105	4.59429	4.76157	4.71983	4.67506	3.89686	2.63997
Gorai.001G047100.A		0					Peptidase family M48 family protein-like		Gohir.A07G039900		genemark-At_07_GB713-processed-gene-5.156	genemark-At_07-processed-gene-5.240	GhM_A07G0500	Ghi_A07G02311	Ghicr24_A07G044500		0.008691	0.018004	0.018158	0.015085	0.021348	0	0.029512	0	0	0	0.018228	0	0.015751	0.008274	0	0	0	0.071485	0
Gorai.001G047100.D	transition down	2					Peptidase family M48 family protein-like		Gohir.D07G044000		genemark-Dt_07_GB713-processed-gene-56.319	maker-Dt_07-snap-gene-60.1490	GhM_D07G0494	Ghi_D07G02221	Ghicr24_D07G043700		6.82865	4.70879	6.01483	4.00528	4.807	4.24323	4.55576	5.35987	4.91472	3.70283	4.55221	2.52749	2.65434	3.28938	4.16331	3.73098	3.77929	3.85526	3.12756
Gorai.001G047200.A	transition down	2	9	29	2--9--29	yes	cytochrome P450, family 704, subfamily A, polypeptide 2-like		Gohir.A07G040000		augustus_masked-At_07_GB713-processed-gene-5.318	maker-At_07-augustus-gene-5.482	GhM_A07G0501	Ghi_A07G02316	Ghicr24_A07G044600	19v18,	40.2727	36.5445	41.5032	34.2197	34.0093	33.5567	33.9686	30.5332	32.3798	31.0152	20.2806	18.7969	16.9001	4.27938	10.0521	4.4175	5.85177	2.99622	1.80563
Gorai.001G047200.D	transient up	11	9	25	11--9--25	yes	cytochrome P450, family 704, subfamily A, polypeptide 2-like		Gohir.D07G044100		maker-Dt_07_GB713-augustus-gene-56.422	maker-Dt_07-augustus-gene-60.67	GhM_D07G0495	Ghi_D07G02231	Ghicr24_D07G043800		5.79778	8.54124	7.30713	6.81027	7.79724	11.2874	11.7918	17.4628	19.5523	24.9588	16.5613	16.9831	14.3767	7.55055	15.0973	8.72506	9.36123	5.46393	4.41083
Gorai.001G047300.A		3	1	206	3--1--206	yes	bHLH (TF)		Gohir.A07G040100		genemark-At_07_GB713-processed-gene-5.162	maker-At_07-augustus-gene-5.483	GhM_A07G0503	Ghi_A07G02331	Ghicr24_A07G044700		0.01235	0	0.006556	0	0.072709	0	0.014702	0.008912	0.0164825	0.008889	0	0	0	0	0	0	0	0	0
Gorai.001G047300.D		3	1	302	3--1--302	yes	bHLH (TF)		Gohir.D07G044200		genemark-Dt_07_GB713-processed-gene-56.317	maker-Dt_07-snap-gene-60.1488	GhM_D07G0496	Ghi_D07G02241	Ghicr24_D07G043900		0	0	0.004592	0.013951	0	0	0	0	0	0	0	0	0	0	0	0	0	0	0
Gorai.001G047400.A		2	1	100	2--1--100	yes	Trihelix (TF)		Gohir.A07G040200		genemark-At_07_GB713-processed-gene-5.163	genemark-At_07-processed-gene-5.251	GhM_A07G0504	Ghi_A07G02336	Ghicr24_A07G044800		0.02597	0.020353	0.032258	0.038919	0.042739	0.020128	0.091894	0.003554	0.0472106	0.024826	0.027894	0.010664	0.020584	0.017754	0	0.007365	0.020983	0.013249	0
Gorai.001G047400.D		3	1	67	3--1--67	yes	Trihelix (TF)		Gohir.D07G044301		maker-Dt_07_GB713-augustus-gene-56.420	genemark-Dt_07-processed-gene-60.881	GhM_D07G0497	Ghi_D07G02246	Ghicr24_D07G044000		0.008194	0	0.003298	0.002505	0	0.004872	0	0	0	0	0.00657	0.002252	0	0.012948	0.0066906	0	0.003121	0.006019	0
Gorai.001G047500.A		0					gibberellin 20 oxidase 2-like		Gohir.A07G040300		genemark-At_07_GB713-processed-gene-5.241	maker-At_07-augustus-gene-5.524	GhM_A07G0506	Ghi_A07G02341	Ghicr24_A07G044900		0.036353	0.020667	0.037816	0.014546	0.121191	0.060723	0.07015	0.066602	0.0957602	0.046462	0.0953	0.070524	0.037743	0.069493	0.0944285	0.017367	0.095251	0.069347	0.112829
Gorai.001G047500.D	transition up	1	7	7	1--7--7	yes	gibberellin 20 oxidase 2-like		Gohir.D07G044400		genemark-Dt_07_GB713-processed-gene-56.209	genemark-Dt_07-processed-gene-56.51	GhM_D07G0498	Ghi_D07G02251	Ghicr24_D07G044100		0.613586	0.21172	0.73457	0.44117	0.695759	1.25108	0.659645	0.546865	0.901381	1.48896	2.34623	1.3684	1.24483	3.6286	1.94604	1.31142	1.19913	3.92299	1.15311
Gorai.001G047600.A		noA							Gohir.A07G040400		maker-At_07_GB713-augustus-gene-5.451	maker-At_07-augustus-gene-5.525	GhM_A07G0507	Ghi_A07G02346	Ghicr24_A07G045000		0	0	0	0	0	0	0	0	0	0	0	0	0	0	0	0	0	0	0
Gorai.001G047600.D		0							Gohir.D07G044500					Ghi_D07G02256	Ghicr24_D07G044200		0.114293	0	0.174884	0.023664	0.020722	0.045757	0.041891	0.033277	0.111197	0.140942	0.173294	0.084801	0	0.071145	0.06258	0.069033	0.08243	0.904382	0
Gorai.001G047700.A	transient up	0	3	3	0--3--3	yes	B12D protein-like		Gohir.A07G040500	Gh_A07G045600	genemark-At_07_GB713-processed-gene-5.165	maker-At_07-augustus-gene-5.485	GhM_A07G0508	Ghi_A07G02351	Ghicr24_A07G045100	17v16,	343.503	295.763	327.506	331.515	314.504	316.706	350.216	289.069	285.72	342.901	297.281	391.059	293.244	302.188	289.815	281.108	304.734	361.698	275.909
Gorai.001G047700.D	transient up	8	3	3	8--3--3	yes	B12D protein-like		Gohir.D07G044700	Gh_D07G047300			GhM_D07G0500	Ghi_D07G02266	Ghicr24_D07G044400	17v16,19v18,	184.687	148.634	158.258	156.56	139.707	137.68	154.11	118.266	132.837	143.569	134.692	182.652	131.338	116.971	114.868	113.181	126.003	148.686	108.867
Gorai.001G047800.A		1	4	4	1--4--4	yes	CMU-/CMU3-like-like	CesA interacting/MT Growth	Gohir.A07G040600		genemark-At_07_GB713-processed-gene-5.247	maker-At_07-augustus-gene-5.526	GhM_A07G0509	Ghi_A07G02356	Ghicr24_A07G045200		3.83444	2.88889	3.41051	2.35023	2.48198	2.4357	2.25707	2.05114	2.48	2.37469	2.57332	2.47072	2.12007	3.97734	2.98369	2.7603	4.11278	3.06727	2.39538
Gorai.001G047800.D	transition up	1	9	15	1--9--15	yes	CMU-/CMU3-like-like	CesA interacting/MT Growth	Gohir.D07G044800			maker-Dt_07-snap-gene-56.280	GhM_D07G0501,GhM_D07G0502	Ghi_D07G02271,Ghi_D07G02276	Ghicr24_D07G044500		0.48397	0.333416	0.49015	0.263522	0.258481	0.376613	0.240856	0.158884	0.189949	0.289885	0.284833	0.301594	0.425596	0.82005	0.57306	0.508488	0.558087	0.648968	0.358535
Gorai.001G047900.A	transition down	2	4	1438	2--4--1438	yes	C3HC zinc finger-like-like		Gohir.A07G040700		augustus_masked-At_07_GB713-processed-gene-5.323	maker-At_07-snap-gene-5.572	GhM_A07G0510	Ghi_A07G02361	Ghicr24_A07G045300	17v16,	5.71693	4.66	3.95926	2.38329	2.80287	3.45415	3.47792	3.31372	3.41982	2.82713	3.41369	1.47906	2.40868	3.67421	3.15748	2.99152	3.43233	3.78087	2.35326
Gorai.001G047900.D	transition down	2	4	9	2--4--9	yes	C3HC zinc finger-like-like		Gohir.D07G044900		maker-Dt_07_GB713-augustus-gene-56.418	maker-Dt_07-augustus-gene-60.63	GhM_D07G0503	Ghi_D07G02281	Ghicr24_D07G044600		8.92487	5.6967	6.69715	3.69512	3.86288	4.75406	4.278	3.27547	3.23612	2.89759	3.67194	1.91553	2.97744	4.73521	4.35497	3.67238	4.44814	4.30275	2.67516
Gorai.001G048000.A	transition down	0					Nucleic acid-binding, OB-fold-like protein-like		Gohir.A07G040800		genemark-At_07_GB713-processed-gene-5.167	maker-At_07-snap-gene-5.573	GhM_A07G0511	Ghi_A07G02366	Ghicr24_A07G045400	17v16,	13.2062	10.1893	8.04538	4.91048	7.333	9.40257	7.02084	7.36163	7.47857	7.30524	9.36846	4.03031	6.28666	8.4234	7.7083	7.88276	8.32751	8.48822	5.5708
Gorai.001G048000.D	transition up	1	4	9	1--4--9	yes	Nucleic acid-binding, OB-fold-like protein-like		Gohir.D07G045000		genemark-Dt_07_GB713-processed-gene-56.305	maker-Dt_07-snap-gene-60.1484	GhM_D07G0504	Ghi_D07G02286	Ghicr24_D07G044700		6.30905	3.59049	4.22188	2.23449	3.99065	5.10788	4.1612	3.60551	3.90312	3.23423	4.49197	1.85722	3.8046	5.13715	4.89813	5.1979	4.78472	6.28538	3.13395
Gorai.001G048100.A		3					glycosyl hydrolase 9B1-like		Gohir.A07G040900		maker-At_07_GB713-augustus-gene-5.453	maker-At_07-snap-gene-5.609	GhM_A07G0512	Ghi_A07G02371	Ghicr24_A07G045500		0	0	0	0	0	0	0	0.013845	0.0115849	0	0.042457	0	0	0.005819	0.00651445	0	0	0.04581	0
Gorai.001G048100.D		6	10	11	6--10--11	yes	glycosyl hydrolase 9B1-like		Gohir.D07G045100		augustus_masked-Dt_07_GB713-processed-gene-56.454	maker-Dt_07-snap-gene-56.279	GhM_D07G0505	Ghi_D07G02291	Ghicr24_D07G044800		0	0	0.001377	0	0.017494	0.02975	0	0	0.0115849	0	0	0	0	0.024284	0.00651445	0.057224	0.081198	0.243162	0.063644
Gorai.001G048200.A	transient up	11	9	15	11--9--15	yes	NAC (TF)		Gohir.A07G041000		genemark-At_07_GB713-processed-gene-5.168	maker-At_07-augustus-gene-5.488	GhM_A07G0514	Ghi_A07G02376	Ghicr24_A07G045600	23v22,	0.01335	0.022263	0.034111	0.034592	0.035652	0.080455	0.211398	0.513495	0.125846	0.204314	0.413534	0.057065	0.109858	0.080298	0.0376641	0.045996	0	0.11345	0.117801
Gorai.001G048200.D	transient up	11	9	15	11--9--15	yes	NAC (TF)		Gohir.D07G045200		genemark-Dt_07_GB713-processed-gene-56.304	maker-Dt_07-snap-gene-60.1483	GhM_D07G0506	Ghi_D07G02296	Ghicr24_D07G044900	19v18,	0.019143	0	0.028632	0.039069	0.087302	0.076487	0.429642	0.444218	0.168233	0.199484	0.246592	0.041643	0.117592	0	0.0361524	0.008812	0.073349	0.2187	0.137579
Gorai.001G048300.A	transition up	1	8	19	1--8--19	yes	SKU5 similar 2-like		Gohir.A07G041100		maker-At_07_GB713-augustus-gene-5.454	augustus_masked-At_07-processed-gene-5.71	GhM_A07G0515	Ghi_A07G02381	Ghicr24_A07G045700		1.52996	1.20519	1.97742	1.97196	3.16148	4.73986	4.00963	5.98181	6.6369	6.87285	7.07399	1.78374	6.71128	5.5286	7.04481	3.41528	5.95038	6.63366	1.24188
Gorai.001G048300.D	transition up	1	8	19	1--8--19	yes	SKU5 similar 2-like		Gohir.D07G045300		genemark-Dt_07_GB713-processed-gene-56.200	genemark-Dt_07-processed-gene-56.43	GhM_D07G0507	Ghi_D07G02301	Ghicr24_D07G045000		0.368731	0.672378	0.875271	0.445271	1.90712	3.49603	2.53516	5.54777	6.22783	7.5471	6.92293	2.01781	11.5802	8.42956	10.4951	4.68019	11.6592	9.69983	1.46023
Gorai.001G048400.A		noA							Gohir.A07G041250		maker-At_07_GB713-augustus-gene-5.455	maker-At_07-augustus-gene-5.529	GhM_A07G0516	Ghi_A07G02391	Ghicr24_A07G045900		0	0	0	0	0	0	0	0	0.060673	0	0	0	0	0	0	0	0	0.020274	0.055913
Gorai.001G048400.D		3	1	1174	3--1--1174	yes			Gohir.D07G045366		genemark-Dt_07_GB713-processed-gene-56.198	genemark-Dt_07-processed-gene-56.41	GhM_D07G0509	Ghi_D07G02311	Ghicr24_D07G045100		0	0	0.036648	0.091208	0	0	0	0	0.120554	0	0	0.088783	0	0	0	0	0	0.020274	0.055913
Gorai.001G048500.A		1	3	3	1--3--3	yes	RPM1 interacting protein 2-like		Gohir.A07G041300		maker-At_07_GB713-augustus-gene-5.456	maker-At_07-snap-gene-5.612	GhM_A07G0517	Ghi_A07G02396	Ghicr24_A07G046000,Ghicr24_A07G046100	17v16,	0.871296	0.831656	0.685153	0.378553	0.685372	0.471365	0.561071	0.332278	0.491042	0.676435	0.486325	0.658312	0.638815	0.983124	0.60674	0.597521	0.622105	0.639003	0.508936
Gorai.001G048500.D	transition down	2	2	12	2--2--12	yes	RPM1 interacting protein 2-like		Gohir.D07G045400	Gh_D07G047900	maker-Dt_07_GB713-augustus-gene-56.377	maker-Dt_07-snap-gene-56.276	GhM_D07G0510	Ghi_D07G02316	Ghicr24_D07G045200	23v22,	1.30256	1.176	1.57581	1.65245	1.58947	1.73281	2.54197	0.943186	1.5417	1.01253	1.44351	0.815697	1.09135	1.40547	1.1821	0.762836	0.843074	0.202891	0.303827
Gorai.001G048600.A	transition up	1	7	38	1--7--38	yes	phosphate starvation-induced gene 3-like		Gohir.A07G041400		genemark-At_07_GB713-processed-gene-5.254		GhM_A07G0519,GhM_A07G0518	Ghi_A07G02401	Ghicr24_A07G046200		0.571923	0.30727	0.419692	0.158435	0.380073	0.59745	0.603974	0.606388	0.627772	0.515767	0.591327	0.258019	0.79499	1.41896	1.03422	2.50013	2.18781	4.10754	1.37612
Gorai.001G048600.D	transition up	1	7	38	1--7--38	yes	phosphate starvation-induced gene 3-like		Gohir.D07G045500		genemark-Dt_07_GB713-processed-gene-56.196		GhM_D07G0511	Ghi_D07G02321	Ghicr24_D07G045300		0.987224	0.311287	0.64633	0.378276	0.748725	0.954131	0.77038	0.737601	0.650768	0.543038	0.667786	0.330949	1.33215	1.99567	1.7448	2.95444	3.10282	5.95886	1.70341
Gorai.001G048700.A		16	1	36	16--1--36	yes	peroxin 11B-like		Gohir.A07G041500		genemark-At_07_GB713-processed-gene-5.172	augustus_masked-At_07-processed-gene-5.24	GhM_A07G0521	Ghi_A07G02411	Ghicr24_A07G046300		0	0.014652	0.006921	0	0	0.022574	0	0.014419	0	0	0	0	0.134414	0.013514	0	0	0	0	0
Gorai.001G048700.D		3					peroxin 11B-like		Gohir.D07G045600				GhM_D07G0513	Ghi_D07G02331	Ghicr24_D07G045400		0	0.014652	0.049526	0	0.041366	0.045493	0.067824	0.014419	0	0	0	0	0.022806	0.064155	0.0300012	0	0	0.039297	0
Gorai.001G048800.A	transition down	2	8	8	2--8--8	yes	Dynein light chain type 1 family protein-like				genemark-At_07_GB713-processed-gene-5.173	maker-At_07-augustus-gene-5.489	GhM_A07G0522	Ghi_A07G02416	Ghicr24_A07G046400		1.1749	0.486825	0.946492	0.542117	0.752002	0.950313	0.556992	0.63331	0.455029	0.590735	0.6092	0.222734	0.278091	0.266111	0.264002	0.127212	0.370817	0.195573	0.32411
Gorai.001G048800.D	transition down	2	8	1127	2--8--1127	yes	Dynein light chain type 1 family protein-like				genemark-Dt_07_GB713-processed-gene-56.299	genemark-Dt_07-processed-gene-60.862		Ghi_D07G02336			2.38505	2.6041	1.33441	0.955171	0.88353	0.934373	0.757448	0.713814	0.498131	0.532507	0.880759	0.258326	0.329048	0.389437	0.384489	0.302091	0.31399	0.375432	0.183757
Gorai.001G048900.A		10	3	42	10--3--42	yes			Gohir.A07G041700		maker-At_07_GB713-pred_gff_Mikado_subloci-gene-5.88	augustus_masked-At_07-processed-gene-5.26	GhM_A07G0523	Ghi_A07G02421	Ghicr24_A07G046500		3.33223	2.63256	2.57052	1.93679	2.68782	1.96934	2.94804	2.3129	2.2987	1.89278	3.18777	2.50942	1.8364	1.90013	2.20639	2.76162	2.07713	4.4212	3.13638
Gorai.001G048900.D	transition up	1	3	42	1--3--42	yes			Gohir.D07G045800				GhM_D07G0515	Ghi_D07G02341			3.54906	1.90532	2.17669	1.83007	2.5493	2.1014	2.12409	2.48871	2.12261	1.55052	2.83621	1.38574	1.76359	2.34109	2.45971	3.32571	2.35443	4.94639	3.58274
Gorai.001G049000.A		3	1	36	3--1--36	yes	tonoplast intrinsic protein 5;1-like		Gohir.A07G041800		genemark-At_07_GB713-processed-gene-5.175	augustus_masked-At_07-processed-gene-5.28	GhM_A07G0524	Ghi_A07G02426	Ghicr24_A07G046600		0	0.025454	0.005721	0.019699	0.16317	0.364123	0	0.052845	0.0231908	0.006249	0.012382	0	0.123467	0	0	0	0	0	0
Gorai.001G049000.D		3					tonoplast intrinsic protein 5;1-like		Gohir.D07G045900				GhM_D07G0516	Ghi_D07G02346	Ghicr24_D07G045700		0	0	0.005721	0	0.125797	0.029887	0.089648	0	0	0.006249	0.012382	0	0.009908	0	0	0	0	0	0
Gorai.001G049100.A	transition up	1	6	6	1--6--6	yes	structural maintenance of chromosomes 2-like		Gohir.A07G041900		maker-At_07_GB713-augustus-gene-5.424	maker-At_07-snap-gene-5.578	GhM_A07G0525	Ghi_A07G02431	Ghicr24_A07G046700	17v16,19v18,	0.067636	0.045139	0.174911	0.074587	0.111912	0.159127	0.104348	0.06636	0.0105201	0.073877	0.058564	0.800883	0.630814	3.8132	1.5988	1.73488	1.91601	2.28983	1.32233
Gorai.001G049100.D		9	2	12	9--2--12	yes	structural maintenance of chromosomes 2-like		Gohir.D07G046000		maker-Dt_07_GB713-augustus-gene-56.413	maker-Dt_07-snap-gene-60.1480	GhM_D07G0517	Ghi_D07G02351	Ghicr24_D07G045800		0.047143	0.103622	0.107316	0.029554	0.062069	0.145403	0.076541	0.040285	0.0449308	0.05673	0.04281	0.054071	0.056785	0.123163	0.0844763	0.051643	0.058959	0.083419	0
Gorai.001G049200.A		4	8	17	4--8--17	yes	C2H2 (TF)		Gohir.A07G041933		genemark-At_07_GB713-processed-gene-5.177	augustus_masked-At_07-processed-gene-5.30	GhM_A07G0527	Ghi_A07G02436	Ghicr24_A07G046800		0	0	0.016953	0.048532	0.090243	0.205182	0.102798	0.100051	0.520003	0.247905	0.438521	0.083902	0.764177	0	0.657386	0.210855	0	0.790223	0.033779
Gorai.001G049200.D		0					C2H2 (TF)		Gohir.D07G046050	Gh_D07G048300	genemark-Dt_07_GB713-processed-gene-56.294	genemark-Dt_07-processed-gene-56.139	GhM_D07G0518	Ghi_D07G02356	Ghicr24_D07G045900		0.053846	0	0.066942	0.022766	0.179703	0.204452	0.245469	0.238224	0.084612	0.369008	0.112116	0.011537	0.034009	0	0.0703797	0	0	0.115565	0.033779
Gorai.001G049300.A		0					C2H2 (TF)		Gohir.A07G041966		genemark-At_07_GB713-processed-gene-5.178	augustus_masked-At_07-processed-gene-5.31	GhM_A07G0528	Ghi_A07G02441	Ghicr24_A07G046900		0.034325	0.033873	0.246089	0	0.162585	0	0.13989	0	0.0617065	0	0	0.01177	0.418031	0.014705	0	0	0	0.115027	0
Gorai.001G049300.D	transition down	2	5	5	2--5--5	yes	C2H2 (TF)		Gohir.D07G046100		genemark-Dt_07_GB713-processed-gene-56.293	genemark-Dt_07-processed-gene-56.138	GhM_D07G0519	Ghi_D07G02361	Ghicr24_D07G046000		0.145812	0.44849	0.307889	0.064821	0.358257	0.051999	0.075728	0.079499	0.0154973	0.008359	0.078656	0	0.049083	0	0	0	0	0	0
Gorai.001G049400.A		noA							Gohir.A07G042000		genemark-At_07_GB713-processed-gene-5.180	maker-At_07-snap-gene-5.579	GhM_A07G0530	Ghi_A07G02446	Ghicr24_A07G047000		0	0	0	0	0	0	0	0	0	0	0	0	0	0	0	0	0	0	0
Gorai.001G049400.D		3	1	71	3--1--71	yes	Family of unknown function (DUF566)-like		Gohir.D07G046200		maker-Dt_07_GB713-augustus-gene-56.412	augustus_masked-Dt_07-processed-gene-56.196	GhM_D07G0520	Ghi_D07G02366	Ghicr24_D07G046100		0	0	0	0	0	0	0	0	0	0	0	0	0	0	0.0231505	0	0	0	0
Gorai.001G049500.A	transition up	1	8	19	1--8--19	yes	Leucine-rich repeat protein kinase family protein-like		Gohir.A07G042100		genemark-At_07_GB713-processed-gene-5.259	augustus_masked-At_07-processed-gene-5.76	GhM_A07G0531	Ghi_A07G02451	Ghicr24_A07G047100	18v17,	0.454781	0.339495	0.287134	0.255085	0.263896	0.431923	0.426394	0.546826	0.829364	0.493041	0.747292	0.282036	1.47865	1.04799	1.56028	0.739041	1.70951	1.94541	0.321546
Gorai.001G049500.D	transition up	1	8	19	1--8--19	yes	Leucine-rich repeat protein kinase family protein-like		Gohir.D07G046300		genemark-Dt_07_GB713-processed-gene-56.194	genemark-Dt_07-processed-gene-56.36	GhM_D07G0521	Ghi_D07G02371	Ghicr24_D07G046200		0.32028	0.368408	0.271507	0.09816	0.244435	0.438248	0.406666	0.663357	1.16434	1.17093	1.20544	0.574326	3.60984	3.72044	3.64398	2.45061	6.41831	6.02604	0.67179
Gorai.001G049600.A	transition down	7	3	3	7--3--3	yes	Ribosomal protein L23/L15e family protein-like		Gohir.A07G042200		maker-At_07_GB713-augustus-gene-5.459	maker-At_07-snap-gene-5.613	GhM_A07G0532	Ghi_A07G02456	Ghicr24_A07G047200	19v18,	193.855	167.334	168.429	151.461	135.881	143.791	140.772	144.462	144.464	126.461	131.893	112.248	98.2142	84.4458	88.743	91.8751	96.6502	97.5456	80.0263
Gorai.001G049600.D	transition down	2	3	3	2--3--3	yes	Ribosomal protein L23/L15e family protein-like		Gohir.D07G046500		maker-Dt_07_GB713-augustus-gene-55.37	maker-Dt_07-snap-gene-56.274	GhM_D07G0522	Ghi_D07G02376	Ghicr24_D07G046300	19v18,	234.198	227.216	216.671	206.448	182.387	187.49	179.053	174.1	171.206	142.532	149.364	118.695	101.749	75.9077	89.3203	84.0565	88.6877	89.6273	67.7936
Gorai.001G049700.A	transition up	1	6	199	1--6--199	yes	RNA polymerase III RPC4-like		Gohir.A07G042300		maker-At_07_GB713-augustus-gene-5.460	maker-At_07-augustus-gene-5.534	GhM_A07G0532	Ghi_A07G02456	Ghicr24_A07G047300		0.497732	0.231677	0.924734	0.327729	1.20407	1.15057	1.35318	1.5573	1.35943	1.2283	1.81196	1.3193	2.94014	4.73505	2.90097	2.64353	3.94207	3.2073	2.0156
Gorai.001G049700.D	transition up	1	6	6	1--6--6	yes	RNA polymerase III RPC4-like		Gohir.D07G046600		maker-Dt_07_GB713-augustus-gene-55.36	genemark-Dt_07-processed-gene-56.33	GhM_D07G0523	Ghi_D07G02381	Ghicr24_D07G046400	19v18,	0.82634	1.00198	1.1221	0.913517	1.703	1.59394	1.78358	0.590543	0.816422	0.648394	1.14429	1.75529	1.74734	10.1229	3.11714	3.35548	3.34126	2.51234	1.79758
Gorai.001G049800.A		3	1	675	3--1--675	yes	ERF (TF)		Gohir.A07G042400		genemark-At_07_GB713-processed-gene-5.261	genemark-At_07-processed-gene-5.357	GhM_A07G0533	Ghi_A07G02461	Ghicr24_A07G047400		0.053768	0.04021	0.06304	0.109834	0.081326	0	0	0	0.073009	0.062136	0	0.068545	0.063197	0.00928	0	0.105923	0.018022	0	0
Gorai.001G049800.D		0					ERF (TF)		Gohir.D07G046700		maker-Dt_07_GB713-pred_gff_Mikado_subloci-gene-55.163	maker-Dt_07-pred_gff_Mikado_subloci-gene-56.248	GhM_D07G0524	Ghi_D07G02386	Ghicr24_D07G046500		0.31133	0.04021	0.08963	0.060323	0.080197	0.40399	0.261697	0.019693	0.145737	0	0.331912	0.012893	0.095795	0.124465	0.264097	0.247154	0.018022	0.202818	0
Gorai.001G049900.A		2	6	4	2--6--4	yes	SWITCH1-like		Gohir.A07G042500		genemark-At_07_GB713-processed-gene-5.264	genemark-At_07-processed-gene-5.360	GhM_A07G0534	Ghi_A07G02466	Ghicr24_A07G047500	23v22,	0.351122	0.310385	0.304403	0.26506	0.468788	0.414574	0.332702	0.299592	0.168391	0.155623	0.320303	0.119248	0.156036	0.198344	0.0462361	0.075688	0.078223	0.405837	0.214501
Gorai.001G049900.D		3	1	146	3--1--146	yes	SWITCH1-like		Gohir.D07G046800		genemark-Dt_07_GB713-processed-gene-55.259	genemark-Dt_07-processed-gene-56.31	GhM_D07G0525	Ghi_D07G02391	Ghicr24_D07G046600		0	0	0	0	0	0	0.007807	0.005378	0.0152543	0	0	0	0	0	0	0.014624	0.007557	0.009342	0
Gorai.001G050000.A	transition up	1	2	2	1--2--2	yes	GroES-like zinc-binding alcohol dehydrogenase family protein-like		Gohir.A07G042600			maker-At_07-snap-gene-5.616		Ghi_A07G02471	Ghicr24_A07G047600	17v16,	0.217705	0.091668	0.25588	0.201112	0.320272	0.245529	0.298359	0.122616	0.17086	0.156754	0.202347	0.334999	0.297737	0.608381	0.472537	0.354965	0.324708	0.4754	0.243862
Gorai.001G050000.D	transition up	1	8	72	1--8--72	yes	GroES-like zinc-binding alcohol dehydrogenase family protein-like		Gohir.D07G046900			maker-Dt_07-snap-gene-56.271		Ghi_D07G02396	Ghicr24_D07G046700	17v16,	1.3867	0.623676	1.40242	1.13744	1.5095	1.36631	1.71309	1.17515	1.2777	1.0214	1.25742	1.84284	1.92441	2.8246	3.28459	2.45005	2.28306	3.28686	2.01222
Gorai.001G050100.A	transition down	2	1	73	2--1--73	yes	GroES-like zinc-binding alcohol dehydrogenase family protein-like		Gohir.A07G042700		genemark-At_07_GB713-processed-gene-5.266	maker-At_07-snap-gene-5.616	GhM_A07G0536	Ghi_A07G02476	Ghicr24_A07G047700	13v12,	113.297	78.7197	99.6538	77.1	71.3827	57.8708	86.9205	40.4693	46.5875	30.2891	31.7881	24.8623	25.143	29.1776	34.4822	29.8104	30.9262	37.3132	26.2334
Gorai.001G050100.D	transition down	2	1	73	2--1--73	yes	GroES-like zinc-binding alcohol dehydrogenase family protein-like		Gohir.D07G047000		genemark-Dt_07_GB713-processed-gene-55.256	maker-Dt_07-snap-gene-56.271	GhM_D07G0526	Ghi_D07G02401	Ghicr24_D07G046800		84.9677	71.5609	80.9253	66.8114	60.4656	61.2138	75.058	50.1319	56.5776	36.9888	43.427	28.2136	33.8942	40.3943	45.2194	38.6271	41.3196	51.8912	32.7315
Gorai.001G050200.A		3	1	238	3--1--238	yes	Major facilitator superfamily protein-like		Gohir.A07G042800		genemark-At_07_GB713-processed-gene-5.188	genemark-At_07-processed-gene-5.278	GhM_A07G0537	Ghi_A07G02481	Ghicr24_A07G047800		0.022794	0	0	0	0	0	0	0	0	0	0	0	0	0	0	0.011365	0	0	0
Gorai.001G050200.D		3	17	298	3--17--298	yes	Major facilitator superfamily protein-like		Gohir.D07G047100	Gh_D07G049300	genemark-Dt_07_GB713-processed-gene-55.358	genemark-Dt_07-processed-gene-56.27	GhM_D07G0527	Ghi_D07G02406	Ghicr24_D07G046900		0	0	0	0	0	0	0.008162	0	0	0	0	0	0	0	0	0	0	0	0
Gorai.001G050300.A	transition down	2					U-box domain-containing protein kinase family protein-like		Gohir.A07G042900	Gh_A07G047700	genemark-At_07_GB713-processed-gene-5.189	maker-At_07-augustus-gene-5.494	GhM_A07G0538	Ghi_A07G02486	Ghicr24_A07G047900		1.5307	0.893331	1.0956	0.470548	0.672907	0.654213	0.633791	0.307223	0.224251	0.198795	0.252933	0.2106	0.269051	0.236996	0.644701	0.191867	0.188689	0.257752	0.133317
Gorai.001G050300.D		10	9	42	10--9--42	yes	U-box domain-containing protein kinase family protein-like		Gohir.D07G047200		maker-Dt_07_GB713-augustus-gene-55.65	maker-Dt_07-augustus-gene-55.534	GhM_D07G0528	Ghi_D07G02411	Ghicr24_D07G047000	13v12,	0.052614	0.03083	0.053035	0.042557	0.06277	0.031856	0.080663	0	0.011771	0.021639	0.004778	0	0.023024	0.025745	0.022482	0.033111	0.036894	0.139729	0.113235
Gorai.001G050400.A		2	13	51	2--13--51	yes	HAD superfamily, subfamily IIIB acid phosphatase-like		Gohir.A07G043000		genemark-At_07_GB713-processed-gene-5.190	maker-At_07-snap-gene-5.583	GhM_A07G0539	Ghi_A07G02491	Ghicr24_A07G047900	13v12,17v16,20v19,21v20,23v22,24v23	11.3692	3.73213	10.8319	10.0752	12.6647	2.13896	12.4432	0.02284	6.5852	6.43009	0.061009	16.1793	13.8707	25.2388	0	0.025995	0.013596	22.5791	0
Gorai.001G050400.D	transition up	1	3	3	1--3--3	yes	HAD superfamily, subfamily IIIB acid phosphatase-like		Gohir.D07G047300		maker-Dt_07_GB713-augustus-gene-55.64	maker-Dt_07-augustus-gene-55.533	GhM_D07G0529	Ghi_D07G02416	Ghicr24_D07G047100	17v16,	18.4504	12.4809	14.9569	12.6467	12.7593	11.5763	9.76796	12.3462	14.1722	14.6063	12.5765	16.2568	12.7766	19.8281	18.28	19.1653	21.0557	18.7593	12.9936
Gorai.001G050500.A		16	1	36	16--1--36	yes	receptor lectin kinase-like		Gohir.A07G043100	Gh_A07G047900	genemark-At_07_GB713-processed-gene-5.268	augustus_masked-At_07-processed-gene-5.81	GhM_A07G0540	Ghi_A07G02496	Ghicr24_A07G048000		0.006039	0	0.014398	0	0	0	0.014395	0	0.0160415	0	0.008573	0	0.329501	0.042707	0	0	0	0.166801	0
Gorai.001G050500.D		3	1	74	3--1--74	yes	receptor lectin kinase-like		Gohir.D07G047400	Gh_D07G049500	maker-Dt_07_GB713-pred_gff_Mikado_subloci-gene-55.157	maker-Dt_07-pred_gff_Mikado_subloci-gene-55.53	GhM_D07G0530	Ghi_D07G02421	Ghicr24_D07G047200		0.006039	0	0.013762	0	0	0	0	0	0	0	0.008926	0	0.006996	0.012502	0	0.023071	0	0.00545	0
Gorai.001G050600.A		3	1	68	3--1--68	yes	F-box family protein-like				genemark-At_07_GB713-processed-gene-5.192	maker-At_07-snap-gene-5.584	GhM_A07G0541				0	0	0	0	0.005226	0	0.024149	0	0	0	0.014411	0	0	0	0	0	0.014054	0	0
Gorai.001G050600.D		3	1	75	3--1--75	yes	F-box family protein-like		Gohir.D07G047500		genemark-Dt_07_GB713-processed-gene-55.354	maker-Dt_07-snap-gene-55.463	GhM_D07G0531	Ghi_D07G02426	Ghicr24_D07G047300		0	0	0.018305	0	0.005226	0	0	0	0	0	0.029401	0	0.011529	0.006817	0.0152446	0.02974	0	0.0165	0
Gorai.001G050700.A		3	1	302	3--1--302	yes	F-box family protein-like		Gohir.A07G043150			maker-At_07-snap-gene-5.584	GhM_A07G0541	Ghi_A07G02501,Ghi_A07G02506			0	0	0.01547	0.046144	0.028067	0	0	0	0.0367838	0.015472	0	0	0	0	0	0	0	0.012254	0
Gorai.001G050700.D		3					F-box family protein-like		Gohir.D07G047550		maker-Dt_07_GB713-augustus-gene-55.63	maker-Dt_07-snap-gene-55.463	GhM_D07G0533	Ghi_D07G02431	Ghicr24_D07G047500		0	0	0.066236	0	0.026947	0.02982	0.016207	0.010859	0	0	0	0.012901	0.015478	0.054544	0.0204292	0.034801	0.017903	0	0
Gorai.001G050800.A	transition down	2					ubiquinol-cytochrome C chaperone family protein-like		Gohir.A07G043200		genemark-At_07_GB713-processed-gene-5.271	maker-At_07-snap-gene-5.617	GhM_A07G0542	Ghi_A07G02511	Ghicr24_A07G048100		16.4906	11.1793	9.69723	7.90653	8.33552	9.29267	8.22939	6.87668	8.04368	6.65855	7.08232	5.39664	5.64525	7.67319	6.18773	6.33197	7.4979	7.30322	5.18133
Gorai.001G050800.D	transition down	2	3	3	2--3--3	yes	ubiquinol-cytochrome C chaperone family protein-like		Gohir.D07G047600		genemark-Dt_07_GB713-processed-gene-55.252	maker-Dt_07-snap-gene-55.432	GhM_D07G0532	Ghi_D07G02436	Ghicr24_D07G047400	17v16,	13.0514	11.3133	10.0816	8.94478	9.09589	10.0718	9.31874	7.42637	8.85013	6.97525	6.81356	7.3385	6.47498	7.61882	6.76472	6.4798	7.39365	7.45671	4.77789
Gorai.001G050900.A		9					ARM repeat superfamily protein-like		Gohir.A07G043301		maker-At_07_GB713-augustus-gene-5.465	maker-At_07-snap-gene-5.618	GhM_A07G0543	Ghi_A07G02516	Ghicr24_A07G048200		1.37628	0.95225	1.18721	0.714454	1.13607	1.76646	1.45359	1.07281	1.35104	0.980202	1.30631	0.635706	1.01239	1.33986	1.01549	1.02636	1.01135	1.27666	0.624377
Gorai.001G050900.D		9					ARM repeat superfamily protein-like		Gohir.D07G047701		augustus_masked-Dt_07_GB713-processed-gene-55.432	maker-Dt_07-snap-gene-55.431	GhM_D07G0534	Ghi_D07G02441	Ghicr24_D07G047600		1.02188	0.80692	0.993981	0.542815	0.953247	1.41898	1.19721	0.927879	0.986058	0.854887	1.08745	0.647355	0.76794	0.91051	1.17621	0.91565	0.882591	1.11536	0.454585
Gorai.001G051000.A	transient up	8	3	25	8--3--25	yes	phosphofructokinase 4-like		Gohir.A07G043400	Gh_A07G048500	genemark-At_07_GB713-processed-gene-5.193	maker-At_07-augustus-gene-5.498	GhM_A07G0544	Ghi_A07G02521	Ghicr24_A07G048300		4.46997	3.83316	4.4587	3.44075	4.0139	3.14356	4.56921	4.94773	4.91315	5.59096	4.96025	4.77196	4.05628	3.55463	6.14304	3.55201	3.39811	2.72236	2.87161
Gorai.001G051000.D	transition up	11	9	15	11--9--15	yes	phosphofructokinase 4-like		Gohir.D07G047800	Gh_D07G049900	genemark-Dt_07_GB713-processed-gene-55.352	genemark-Dt_07-processed-gene-55.394	GhM_D07G0535	Ghi_D07G02446	Ghicr24_D07G047700		1.6124	0.769879	1.63537	1.64527	1.36965	1.67676	2.39804	2.51627	2.25638	2.06757	2.24564	1.51799	1.24501	1.42498	1.70545	1.67696	1.41466	2.12889	1.81969
Gorai.001G051100.A	transition up	1	13	51	1--13--51	yes	ERF (TF)		Gohir.A07G043500	Gh_A07G048600			GhM_A07G0545	Ghi_A07G02526		9v8,11v10,12v11,13v12,	0.029788	0.018162	0.097919	0	0	0.177769	0	0.307472	0.118555	0.119676	0.307139	0.137543	0.244786	0.81314	2.077	0.632737	0.806841	0.04278	0.817667
Gorai.001G051100.D	transition up	14	9	15	14--9--15	yes	ERF (TF)		Gohir.D07G047900	Gh_D07G050100	genemark-Dt_07_GB713-processed-gene-55.250	genemark-Dt_07-processed-gene-55.278	GhM_D07G0536	Ghi_D07G02451	Ghicr24_D07G047800	19v18,	0.42175	0.488164	1.01012	0.804063	1.26649	2.22576	2.03925	2.85295	3.16263	2.43231	3.48622	0.78618	2.22811	0.747819	2.57441	1.20149	0.555167	1.2977	0.608355
Gorai.001G051200.A		1	1	27	1--1--27	yes	ERF (TF)		Gohir.A07G043600		genemark-At_07_GB713-processed-gene-5.275		GhM_A07G0546	Ghi_A07G02531	Ghicr24_A07G048400		4.91335	5.74131	8.80485	5.29689	4.29153	5.4392	4.10598	4.07756	8.48564	6.6908	6.84821	9.27353	7.5023	7.88926	8.77057	6.62008	5.46991	13.2772	5.10105
Gorai.001G051200.D	transition down	2	9	76	2--9--76	yes	ERF (TF)		Gohir.D07G048000	Gh_D07G050100	genemark-Dt_07_GB713-processed-gene-55.249	genemark-Dt_07-processed-gene-55.277	GhM_D07G0537	Ghi_D07G02456	Ghicr24_D07G047900		66.3782	85.1109	73.9623	52.6042	55.9396	71.8443	67.0905	65.6257	66.7973	48.8241	62.069	24.2024	23.8394	19.2247	26.1642	19.8207	17.9574	29.4317	17.8206
Gorai.001G051300.A	transient up	11	9	15	11--9--15	yes	ERF (TF)		Gohir.A07G043700		genemark-At_07_GB713-processed-gene-5.196	genemark-At_07-processed-gene-5.288	GhM_A07G0547	Ghi_A07G02536	Ghicr24_A07G048500	12v11,17v16,	0.0355	0	0.158899	0	0.110617	0.122497	2.96758	5.23539	10.359	4.71501	3.66934	0.273314	1.31344	0.64535	0.30197	0.236037	0.230825	0.474375	0.803307
Gorai.001G051300.D	transition up	1	1	19	1--1--19	yes	ERF (TF)		Gohir.D07G048100		maker-Dt_07_GB713-pred_gff_Mikado_subloci-gene-55.151	maker-Dt_07-pred_gff_Mikado_subloci-gene-55.47	GhM_D07G0538	Ghi_D07G02461	Ghicr24_D07G048000		0.016897	0	0.008552	0.024736	0.015767	0.014146	0.040706	0.14259	0.145093	0.246605	0.267845	0.119147	1.02003	0.361353	0.841673	0.431146	0.341555	0.639011	0.243884
Gorai.001G051400.A	transition up	1	8	19	1--8--19	yes	oleosin 1-like		Gohir.A07G043800		genemark-At_07_GB713-processed-gene-5.197	genemark-At_07-processed-gene-5.289	GhM_A07G0548	Ghi_A07G02541	Ghicr24_A07G048600		0	0	0.023323	0	0.372061	2.55807	8.60351	43.7687	79.1069	126.252	106.469	68.0647	203.727	211.858	199.101	165.74	312.442	841.964	229.718
Gorai.001G051400.D	transition up	1	8	19	1--8--19	yes	oleosin 1-like		Gohir.D07G048200	Gh_D07G050600	genemark-Dt_07_GB713-processed-gene-55.345	genemark-Dt_07-processed-gene-55.387	GhM_D07G0539	Ghi_D07G02466	Ghicr24_D07G048100		0	0	0.00511	0	0.098342	1.533	6.25777	18.1486	31.1705	45.3514	41.3964	21.013	95.2807	108.674	81.2797	68.0657	147.357	515.302	130.853
Gorai.001G051500.A		5	4	1016	5--4--1016	yes	VEFS-Box of polycomb protein-like		Gohir.A07G043900		maker-At_07_GB713-augustus-gene-5.433	augustus_masked-At_07-processed-gene-5.41	GhM_A07G0549	Ghi_A07G02546	Ghicr24_A07G048700	17v16,	4.17297	3.52067	4.26109	3.14915	3.7837	4.61692	3.90496	3.3629	2.9114	2.60321	4.02123	1.6879	2.54816	4.6374	3.22164	3.15208	3.43089	3.81287	1.76709
Gorai.001G051500.D		5	2	12	5--2--12	yes	VEFS-Box of polycomb protein-like		Gohir.D07G048300		maker-Dt_07_GB713-augustus-gene-55.60	maker-Dt_07-augustus-gene-55.530	GhM_D07G0540	Ghi_D07G02471	Ghicr24_D07G048200		5.02904	3.47244	5.83925	3.62737	4.51114	5.33852	6.11976	3.6656	3.74486	2.83967	4.31178	2.78704	2.88073	6.07022	4.20277	3.55467	4.16467	4.62308	1.88227
Gorai.001G051600.A	transition down	2	2	1511	2--2--1511	yes	S-adenosyl-L-methionine-dependent methyltransferases superfamily protein-like		Gohir.A07G044000		maker-At_07_GB713-augustus-gene-5.467	maker-At_07-augustus-gene-5.540	GhM_A07G0550	Ghi_A07G02551	Ghicr24_A07G048800		1.48918	1.09237	1.1714	0.741589	0.74575	0.883076	0.583261	0.456562	0.389099	0.406957	0.451115	0.24867	0.34086	0.64193	0.434508	0.468389	0.435741	0.597542	0.189505
Gorai.001G051600.D	transient down	2	10	11	2--10--11	yes	S-adenosyl-L-methionine-dependent methyltransferases superfamily protein-like		Gohir.D07G048400		genemark-Dt_07_GB713-processed-gene-55.245	genemark-Dt_07-processed-gene-55.273	GhM_D07G0541	Ghi_D07G02476	Ghicr24_D07G048300	19v18,	1.32425	0.460815	0.847645	0.684271	0.723987	0.774326	0.500009	0.496307	0.47898	0.358045	0.521129	0.344995	0.240242	0.805076	0.607432	0.790156	0.762231	1.25469	0.511728
Gorai.001G051700.A		3	1	379	3--1--379	yes	KAR-UP oxidoreductase 1-like		Gohir.A07G044050		genemark-At_07_GB713-processed-gene-5.280	maker-At_07-snap-gene-5.621	GhM_A07G0551	Ghi_A07G02556	Ghicr24_A07G048900		0	0	0.003516	0	0	0	0	0	0	0	0	0	0.012822	0	0.0166059	0	0	0	0
Gorai.001G051700.D		1	1	70	1--1--70	yes	KAR-UP oxidoreductase 1-like		Gohir.D07G048500		genemark-Dt_07_GB713-processed-gene-55.244	genemark-Dt_07-processed-gene-55.272	GhM_D07G0542	Ghi_D07G02481	Ghicr24_D07G048400		0.026162	0	0.009052	0	0	0.012649	0	0	0	0	0.02166	0	0.012822	0.014862	0	0.028227	0.043625	0.039841	0
Gorai.001G051800.A	transition up	1	4	4	1--4--4	yes			Gohir.A07G044100		genemark-At_07_GB713-processed-gene-5.281	genemark-At_07-processed-gene-5.376	GhM_A07G0552	Ghi_A07G02561	Ghicr24_A07G049000		7.32835	5.88952	7.00526	6.42938	8.70108	7.15216	8.67877	7.49623	7.87162	9.60063	9.50371	7.46068	9.01121	10.8828	10.0948	9.11559	11.9546	15.6403	9.09919
Gorai.001G051800.D	transition up	1	4	4	1--4--4	yes			Gohir.D07G048600	Gh_D07G051100	genemark-Dt_07_GB713-processed-gene-55.243	genemark-Dt_07-processed-gene-55.271	GhM_D07G0543	Ghi_D07G02486	Ghicr24_D07G048500		4.7925	4.91154	4.86588	4.0027	4.94483	5.04394	5.82877	5.02481	5.64523	5.44213	5.68237	4.03393	5.03706	7.24938	4.94972	4.96895	7.00649	9.48603	5.4298
Gorai.001G051900.A		4	8	17	4--8--17	yes			Gohir.A07G044200		snap_masked-At_07_GB713-processed-gene-5.11	augustus_masked-At_07-processed-gene-5.43	GhM_A07G0554	Ghi_A07G02571	Ghicr24_A07G049300		1.90736	2.56365	1.90675	1.05146	1.88527	3.65008	1.08883	1.4172	1.20958	1.3003	1.95925	1.32832	1.4436	1.02844	2.28118	1.11787	1.38994	1.98832	1.62199
Gorai.001G051900.D		3							Gohir.D07G048700				GhM_D07G0544	Ghi_D07G02491			1.35815	0.875704	0.855611	1.83214	1.40468	1.93054	1.49859	1.0964	1.53995	0.781347	1.34098	1.64598	2.17548	1.8458	0.708739	1.16088	1.2824	1.05223	1.27601
Gorai.001G052000.A		4	8	17	4--8--17	yes	chromomethylase 3-like		Gohir.A07G044300	Gh_A07G049800	maker-At_07_GB713-augustus-gene-5.434	maker-At_07-snap-gene-5.588	GhM_A07G0555	Ghi_A07G02576	Ghicr24_A07G049400		4.0289	2.72802	3.54442	1.52404	3.30759	5.22255	3.18751	2.97481	2.58785	2.2504	2.74712	1.1051	2.71184	2.51843	1.59646	1.51515	1.97269	3.66933	0.860495
Gorai.001G052000.D		4	8	17	4--8--17	yes	chromomethylase 3-like		Gohir.D07G048800		maker-Dt_07_GB713-augustus-gene-55.59	maker-Dt_07-snap-gene-55.459	GhM_D07G0545	Ghi_D07G02496	Ghicr24_D07G048700		2.58191	2.04198	2.16401	0.926125	2.00356	3.26905	1.50238	2.02441	1.57726	1.67796	1.84964	0.754503	1.78004	1.62122	0.978784	0.606824	1.24628	2.78657	0.350184
Gorai.001G052100.A		2	2	673	2--2--673	yes			Gohir.A07G044400,Gohir.A07G044466		maker-At_07_GB713-augustus-gene-5.435	maker-At_07-augustus-gene-5.502	GhM_A07G0556	Ghi_A07G02581	Ghicr24_A07G049500		0.778109	1.06144	0.816717	0.545087	0.718048	0.788381	0.952091	0.556209	0.496325	0.340321	0.529095	0.367427	0.388481	0.985443	0.502543	0.574823	0.427585	0.527602	0.39614
Gorai.001G052100.D		1							Gohir.D07G048900		maker-Dt_07_GB713-augustus-gene-55.58	maker-Dt_07-snap-gene-55.458	GhM_D07G0546	Ghi_D07G02501	Ghicr24_D07G048800		1.03247	0.974324	0.865777	0.590938	0.876821	0.795122	1.10937	0.828151	0.581607	0.658531	0.759144	0.456009	0.550144	0.902761	0.860913	0.827437	0.932725	1.28359	0.528888
Gorai.001G052200.A	transition down	2	4	35	2--4--35	yes	Mitochondrial import inner membrane translocase subunit Tim17/Tim22/Tim23 family protein-like		Gohir.A07G044532,Gohir.A07G044600	Gh_A07G050000	genemark-At_07_GB713-processed-gene-5.285	maker-At_07-snap-gene-5.623	GhM_A07G0557,GhM_A07G0558,GhM_A07G0559	Ghi_A07G02586,Ghi_A07G02591	Ghicr24_A07G049600		4.52785	3.38602	4.20248	2.96797	3.81583	3.46448	3.72005	4.0467	3.81176	3.26908	4.37929	2.11382	2.09892	3.56307	2.52469	2.42509	2.92525	2.24525	1.5601
Gorai.001G052200.D		9	2	113	9--2--113	yes	Mitochondrial import inner membrane translocase subunit Tim17/Tim22/Tim23 family protein-like		Gohir.D07G049050	Gh_D07G051400	genemark-Dt_07_GB713-processed-gene-55.241,genemark-Dt_07_GB713-processed-gene-55.242	maker-Dt_07-snap-gene-55.426	GhM_D07G0547,GhM_D07G0548	Ghi_D07G02506	Ghicr24_D07G048900		3.62816	2.33303	4.30849	2.89906	4.01757	3.61438	3.86576	3.43818	3.97337	3.27157	4.25322	2.33717	2.75659	5.43273	4.15006	3.77903	3.7181	2.965	2.06765
Gorai.001G052300.A	transition up	1					Chlorophyll A-B binding family protein-like		Gohir.A07G044700		maker-At_07_GB713-augustus-gene-5.474	maker-At_07-snap-gene-5.624	GhM_A07G0560	Ghi_A07G02596	Ghicr24_A07G049700		0.313104	0.128382	0.345081	0.384131	0.643696	0.611597	0.703683	0.726373	0.814963	0.552002	0.580035	0.969382	0.499703	0.684165	0.402763	0.489729	0.569722	0.524593	0.72566
Gorai.001G052300.D	transition up	1					Chlorophyll A-B binding family protein-like		Gohir.D07G049200		maker-Dt_07_GB713-augustus-gene-55.24	maker-Dt_07-snap-gene-55.425	GhM_D07G0549	Ghi_D07G02511	Ghicr24_D07G049000	17v16,	0.445888	0.194852	0.669597	0.952095	1.24205	0.774301	1.58539	1.12726	1.0436	1.12241	0.835908	1.26187	0.887592	1.93512	1.32583	0.495529	0.726261	0.885341	0.790876
Gorai.001G052400.A		0					SOH1 family protein-like		Gohir.A07G044800		maker-At_07_GB713-augustus-gene-5.474	maker-At_07-snap-gene-5.624	GhM_A07G0561	Ghi_A07G02601	Ghicr24_A07G049800		3.74484	4.76283	3.69173	3.08137	3.17896	3.36014	3.07713	3.5405	2.77597	3.29874	3.94789	2.06411	2.64986	4.70014	3.39126	3.08227	3.75198	3.83694	2.90593
Gorai.001G052400.D		1	4	4	1--4--4	yes	SOH1 family protein-like		Gohir.D07G049300	Gh_D07G051500	maker-Dt_07_GB713-augustus-gene-55.24	maker-Dt_07-snap-gene-55.425	GhM_D07G0550	Ghi_D07G02516	Ghicr24_D07G049100		6.28713	5.36685	4.90623	2.90346	3.45045	4.05993	4.02668	4.029	3.38411	4.6659	5.42421	2.3042	4.11478	6.31476	4.5075	4.28527	5.82015	5.30355	3.31677
Gorai.001G052500.A	transition up	3	3	3	3--3--3	yes	polyadenylate-binding protein 1-like		Gohir.A07G044900	Gh_A07G050200	augustus_masked-At_07_GB713-processed-gene-5.390	maker-At_07-snap-gene-5.625	GhM_A07G0562	Ghi_A07G02606	Ghicr24_A07G049900		15.237	13.5064	13.1218	9.83763	11.1942	10.8604	11.0703	12.6132	12.2462	10.7961	11.3026	8.48808	8.37912	12.7709	10.0438	11.6328	11.5184	16.1091	11.5615
Gorai.001G052500.D		0					polyadenylate-binding protein 1-like		Gohir.D07G049400		genemark-Dt_07_GB713-processed-gene-55.237	maker-Dt_07-snap-gene-55.424	GhM_D07G0551	Ghi_D07G02521	Ghicr24_D07G049200		12.9719	6.99449	10.0242	7.29466	8.1834	9.88635	9.03968	9.45362	8.96718	8.10018	9.0721	5.82644	5.96277	10.1131	7.75807	9.08689	8.86913	10.5917	7.68442
Gorai.001G052600.A	transition up	2	6	6	2--6--6	yes	Transcriptional coactivator/pterin dehydratase-like		Gohir.A07G045100		maker-At_07_GB713-augustus-gene-5.436	maker-At_07-snap-gene-5.590	GhM_A07G0563	Ghi_A07G02616	Ghicr24_A07G050000	19v18,23v22,	1.74291	1.90894	2.2374	2.14567	2.22827	2.50119	2.15595	2.00738	1.66885	1.84684	2.18849	1.04038	1.45437	0.957262	1.27371	1.40083	1.01241	2.17071	1.33834
Gorai.001G052600.D	transient down	2	6	6	2--6--6	yes	Transcriptional coactivator/pterin dehydratase-like		Gohir.D07G049500		genemark-Dt_07_GB713-processed-gene-55.338	maker-Dt_07-snap-gene-55.457	GhM_D07G0552	Ghi_D07G02526	Ghicr24_D07G049300	23v22,	3.6076	2.99159	4.00987	2.8054	3.3018	3.62518	3.08413	2.96914	2.4149	2.53678	3.65264	1.59606	1.8359	1.75029	2.27807	2.04025	1.78553	3.33098	2.28356
Gorai.001G052700.A		2	1	1583	2--1--1583	yes	Fe superoxide dismutase 2-like		Gohir.A07G045200		genemark-At_07_GB713-processed-gene-5.208	genemark-At_07-processed-gene-5.305	GhM_A07G0564	Ghi_A07G02621	Ghicr24_A07G050100		0.729243	0.847278	0.53552	0.350792	0.486998	0.70577	0.483752	0.325539	0.540246	0.458322	0.500142	0.144317	0.313933	0.417574	0.253074	0.337372	0.350988	0.51882	0.332333
Gorai.001G052700.D		0	8	77	0--8--77	yes	Fe superoxide dismutase 2-like		Gohir.D07G049600		genemark-Dt_07_GB713-processed-gene-55.337	genemark-Dt_07-processed-gene-55.378	GhM_D07G0553	Ghi_D07G02531	Ghicr24_D07G049400	18v17,	7.99521	1.68782	6.76531	1.63621	3.21792	4.47519	3.3922	3.5959	3.24665	2.65167	3.80135	0.790893	4.94026	2.16327	1.74424	2.34043	4.45319	4.3921	3.9702
Gorai.001G052800.A		0	1	14	0--1--14	yes	Transducin family protein / WD-40 repeat family protein-like		Gohir.A07G045300		maker-At_07_GB713-augustus-gene-5.477	maker-At_07-snap-gene-5.626	GhM_A07G0565	Ghi_A07G02626	Ghicr24_A07G050200		0.108372	0.096652	0.08133	0.087174	0.071814	0.084567	0.04697	0.026771	0.0339033	0.035496	0.028296	0.023309	0.060175	0.079903	0.0846565	0.013856	0.068541	0.105144	0.034523
Gorai.001G052800.D		0					Transducin family protein / WD-40 repeat family protein-like		Gohir.D07G049700		genemark-Dt_07_GB713-processed-gene-55.236	genemark-Dt_07-processed-gene-55.264	GhM_D07G0554	Ghi_D07G02536			0.121019	0.084188	0.114916	0.214455	0.145385	0.111795	0.174074	0.071048	0.0796424	0.082513	0.132426	0.173681	0.126384	0.027638	0.153984	0.056429	0.090631	0.166794	0.033583
Gorai.001G052900.A	transition down	2	7	1890	2--7--1890	yes	FRIGIDA-like protein-like		Gohir.A07G045400		maker-At_07_GB713-augustus-gene-5.478	maker-At_07-augustus-gene-5.552	GhM_A07G0566	Ghi_A07G02631	Ghicr24_A07G050300		2.16888	1.8528	1.54003	0.830607	0.975801	1.06503	0.792198	0.735716	0.696696	0.577618	0.811831	0.42	0.410137	0.952444	0.729035	0.689187	0.798968	0.802949	0.594514
Gorai.001G052900.D	transition up	3	12	41	3--12--41	yes	FRIGIDA-like protein-like		Gohir.D07G049801		maker-Dt_07_GB713-augustus-gene-55.21	maker-Dt_07-snap-gene-55.422	GhM_D07G0555	Ghi_D07G02541,Ghi_D07G02546	Ghicr24_D07G049500		0.701946	0.440583	0.413929	0.281414	0.541103	0.45606	0.461022	0.267196	0.350853	0.385636	0.454117	0.443111	0.542307	0.900295	0.668014	0.539092	0.773212	0.664297	0.911032
Gorai.001G053000.A	transition up	1	6	6	1--6--6	yes	Clp ATPase-like		Gohir.A07G045466,Gohir.A07G045532	Gh_A07G050500	maker-At_07_GB713-augustus-gene-5.479	maker-At_07-snap-gene-5.628	GhM_A07G0567	Ghi_A07G02636	Ghicr24_A07G050400	19v18,	0.384147	0.414067	0.5394	0.352571	0.535522	0.506451	0.634382	0.39352	0.403327	0.38602	0.413472	0.414666	0.365933	1.10161	0.79925	0.642216	0.701674	0.650625	0.362964
Gorai.001G053000.D	transition up	1	6	6	1--6--6	yes	Clp ATPase-like		Gohir.D07G049900		maker-Dt_07_GB713-augustus-gene-55.20	maker-Dt_07-snap-gene-55.421	GhM_D07G0556	Ghi_D07G02551	Ghicr24_D07G049600	17v16,	2.38105	1.95619	2.61989	1.56487	2.22058	2.47286	2.76334	2.77213	2.78247	2.74822	2.54546	2.98689	4.12304	6.59194	6.16763	6.08713	6.0161	5.44559	3.25671
Gorai.001G053100.A	transition up	1	4	9	1--4--9	yes	forkhead-associated domain-containing protein / FHA domain-containing protein-like		Gohir.A07G045600		maker-At_07_GB713-augustus-gene-5.481	maker-At_07-snap-gene-5.629	GhM_A07G0569	Ghi_A07G02646	Ghicr24_A07G050500		0.783123	0.506467	0.904909	0.543575	0.881166	0.883466	0.809579	0.584226	0.723627	0.631312	0.698761	0.461934	0.74749	1.43584	0.863532	1.24582	1.31103	1.23099	0.749444
Gorai.001G053100.D	transition up	1	4	38	1--4--38	yes	forkhead-associated domain-containing protein / FHA domain-containing protein-like		Gohir.D07G050000		maker-Dt_07_GB713-augustus-gene-55.19	maker-Dt_07-augustus-gene-55.487	GhM_D07G0558	Ghi_D07G02561	Ghicr24_D07G049700	19v18,	1.02525	0.677649	1.06142	0.664925	0.850657	0.958212	0.936971	0.721392	0.737568	0.630259	0.834919	0.550087	0.737184	2.01735	1.03228	1.96745	1.86164	1.84556	0.970129
Gorai.001G053200.A		0							Gohir.A07G045700	Gh_A07G050600	genemark-At_07_GB713-processed-gene-5.296	augustus_masked-At_07-processed-gene-5.100	GhM_A07G0570	Ghi_A07G02651	Ghicr24_A07G050600		0.556873	0.691167	1.26844	1.04536	1.29209	1.3996	1.11122	2.09484	0.647826	0.473926	1.37503	0.458917	0.248716	0.642452	1.22646	1.20533	0.80518	2.15853	1.31362
Gorai.001G053200.D		1	1	16	1--1--16	yes			Gohir.D07G050100		maker-Dt_07_GB713-pred_gff_Mikado_subloci-gene-55.136	maker-Dt_07-pred_gff_Mikado_subloci-gene-55.31	GhM_D07G0559	Ghi_D07G02566	Ghicr24_D07G049800		0.015539	0	0.022737	0	0.082946	0.076668	0.04481	0.014184	0	0	0.063998	0	0	0.071199	0.105945	0.048269	0.089772	1.27669	0.238427
Gorai.001G053300.A	transition up	1	6	4	1--6--4	yes	NADPH/respiratory burst oxidase protein D-like		Gohir.A07G045800	Gh_A07G050800	genemark-At_07_GB713-processed-gene-5.209	genemark-At_07-processed-gene-5.306	GhM_A07G0571	Ghi_A07G02661	Ghicr24_A07G050700		0.438106	0.397902	0.623802	0.215864	0.785847	0.847645	1.19979	0.890742	1.01328	1.72932	1.28853	1.55796	1.96348	3.0368	2.36792	2.00899	1.80753	1.60739	0.913727
Gorai.001G053300.D	transition down	2	6	22	2--6--22	yes	NADPH/respiratory burst oxidase protein D-like		Gohir.D07G050200		genemark-Dt_07_GB713-processed-gene-55.333	genemark-Dt_07-processed-gene-55.374	GhM_D07G0560	Ghi_D07G02571	Ghicr24_D07G049900	17v16,	1.07812	1.01585	0.946966	0.564682	1.14	1.27891	1.99773	1.33585	0.728998	0.523158	0.919581	0.136853	0.217808	0.15916	0.247833	0.172594	0.120173	0.26	0.064069
Gorai.001G053400.A	transient down	0					calnexin 1-like		Gohir.A07G045900		genemark-At_07_GB713-processed-gene-5.301	maker-At_07-augustus-gene-5.557	GhM_A07G0572	Ghi_A07G02666	Ghicr24_A07G050800	17v16,	109.969	89.6199	91.6156	44.9287	56.1973	79.0897	48.7711	66.4334	72.9246	76.1816	77.9785	36.7972	56.2199	72.1775	66.6873	71.272	84.3655	80.3343	49.5588
Gorai.001G053400.D	transition down	0					calnexin 1-like		Gohir.D07G050300	Gh_D07G052200	genemark-Dt_07_GB713-processed-gene-55.228	genemark-Dt_07-processed-gene-55.256	GhM_D07G0561	Ghi_D07G02576	Ghicr24_D07G050000		137.782	106.35	106.422	49.9802	68.3843	94.5333	57.3985	81.0327	88.1595	88.151	96.4687	43.3299	69.6354	81.1557	78.1395	82.2444	96.0904	88.3079	51.8454
Gorai.001G053500.A		2	1	14	2--1--14	yes	Mitochondrial substrate carrier family protein-like		Gohir.A07G046100		maker-At_07_GB713-augustus-gene-5.483	maker-At_07-augustus-gene-5.558	GhM_A07G0574	Ghi_A07G02671	Ghicr24_A07G050900		1.24004	0.470735	0.561169	0.243979	0.451134	0.148318	0.295193	0.104849	0.213844	0.168701	0.238615	0.144116	0.129634	0.439298	0.541535	0.421775	0.196421	0.396187	0.359011
Gorai.001G053500.D		2	1	589	2--1--589	yes	Mitochondrial substrate carrier family protein-like		Gohir.D07G050400		augustus_masked-Dt_07_GB713-processed-gene-55.413	maker-Dt_07-snap-gene-55.418	GhM_D07G0562	Ghi_D07G02581	Ghicr24_D07G050100		0.282347	0.229256	0.185094	0.160701	0.169403	0.163053	0.323777	0.08576	0.235017	0.074034	0.099189	0.090251	0.056528	0.081738	0.232817	0.122498	0.088501	0.088266	0.057619
Gorai.001G053600.A		1	1	14	1--1--14	yes			Gohir.A07G046200		maker-At_07_GB713-augustus-gene-5.484	maker-At_07-augustus-gene-5.559	GhM_A07G0575	Ghi_A07G02676	Ghicr24_A07G051000		0	0	0	0	0.077541	0	0.025223	0.006045	0.0335551	0.102467	0.064748	0.058226	0.054294	0.074054	0.704415	0.042666	0.02319	0.022634	0.049589
Gorai.001G053600.D		3	1	14	3--1--14	yes			Gohir.D07G050500		genemark-Dt_07_GB713-processed-gene-55.224	genemark-Dt_07-processed-gene-55.252	GhM_D07G0563	Ghi_D07G02586	Ghicr24_D07G050200		0	0	0	0	0.027874	0	0	0.007244	0	0	0	0	0.009504	0	0.465417	0.010667	0.011595	0	0.040958
Gorai.001G053700.A	transition down	2							Gohir.A07G046300		genemark-At_07_GB713-processed-gene-5.210	augustus_masked-At_07-processed-gene-5.50	GhM_A07G0576	Ghi_A07G02686	Ghicr24_A07G051100		45.3089	31.7513	24.7434	23.2972	20.5134	20.2615	19.2895	18.9416	15.599	13.3985	19.254	11.875	12.8229	24.3448	15.674	17.7836	20.2279	20.2749	14.4908
Gorai.001G053700.D	transition down	2	3	3	2--3--3	yes			Gohir.D07G050600		genemark-Dt_07_GB713-processed-gene-55.331	maker-Dt_07-augustus-gene-55.524	GhM_D07G0564	Ghi_D07G02591	Ghicr24_D07G050300		100.325	89.8062	74.2066	53.6543	52.5472	49.0993	48.2853	49.8567	46.2636	44.8981	43.7277	33.3185	29.9364	42.0213	38.5181	39.6035	41.9099	48.2798	32.789
Gorai.001G053800.A	transition down	8	9	29	8--9--29	yes	Sec14p-like phosphatidylinositol transfer family protein-like		Gohir.A07G046400		maker-At_07_GB713-augustus-gene-5.440	genemark-At_07-processed-gene-5.308	GhM_A07G0577	Ghi_A07G02691	Ghicr24_A07G051200	19v18,23v22,	194.277	169.113	207.491	222.635	199.528	179.118	175.327	163.911	162.829	179.941	140.931	80.088	51.3014	11.1891	23.9901	7.67982	11.6829	2.75987	5.29811
Gorai.001G053800.D	transition down	2	9	29	2--9--29	yes	Sec14p-like phosphatidylinositol transfer family protein-like		Gohir.D07G050700		maker-Dt_07_GB713-augustus-gene-55.53	genemark-Dt_07-processed-gene-55.369	GhM_D07G0565	Ghi_D07G02596	Ghicr24_D07G050400	19v18,23v22,	142.878	107.398	127.453	120.6	95.1121	90.503	76.6422	68.1015	77.2939	80.3694	63.2655	44.7834	27.7111	5.54673	11.4008	3.9248	6.29122	1.34323	3.9873
Gorai.001G053900.A		0					LFY (TF)		Gohir.A07G046500		genemark-At_07_GB713-processed-gene-5.220	maker-At_07-augustus-gene-5.510	GhM_A07G0578	Ghi_A07G02696	Ghicr24_A07G051300		0.083376	0.018591	0.019268	0.025527	0.012612	0.024942	0.007591	0.06073	0	0.002305	0.015685	0	0.028987	0.045125	0.0256846	0	0.021729	0	0
Gorai.001G053900.D		3					LFY (TF)		Gohir.D07G050800		genemark-Dt_07_GB713-processed-gene-55.325	genemark-Dt_07-processed-gene-55.364	GhM_D07G0566	Ghi_D07G02601	Ghicr24_D07G050600		0.0061	0.021284	0.008962	0	0.013138	0.010953	0	0.01529	0	0.002305	0	0	0	0.004652	0.0064825	0	0.021729	0	0
Gorai.001G054000.A	transition down	2							Gohir.A07G046600		genemark-At_07_GB713-processed-gene-5.221	maker-At_07-augustus-gene-5.511	GhM_A07G0579	Ghi_A07G02701	Ghicr24_A07G051400		3.41198	1.95142	0.835137	0.574572	0.268223	0.220497	0.098837	0.059744	0.0709395	0.060937	0.03894	0.043278	0.016248	0	0	0	0	0	0.04357
Gorai.001G054000.D	transition down	2	9	230	2--9--230	yes			Gohir.D07G050900		augustus_masked-Dt_07_GB713-processed-gene-55.462	augustus_masked-Dt_07-processed-gene-55.174	GhM_D07G0567	Ghi_D07G02606	Ghicr24_D07G050700		4.65405	1.92412	1.81327	0.948525	0.511972	0.485029	0.257153	0.118991	0.165956	0.084006	0.056236	0.025234	0.066802	0	0	0.023506	0.011708	0	0
Gorai.001G054100.A		2	8	2	2--8--2	yes	transducin family protein / WD-40 repeat family protein-like		Gohir.A07G046700		maker-At_07_GB713-augustus-gene-5.485	maker-At_07-augustus-gene-6.380	GhM_A07G0580	Ghi_A07G02706	Ghicr24_A07G051500		0.428214	0.204816	0.47014	0.314474	0.321138	0.412911	0.540966	0.330781	0.219117	0.273814	0.41285	0.122626	0.242145	0.274313	0.255624	0.286934	0.209881	0.319077	0.197745
Gorai.001G054100.D	transition down	2	8	1110	2--8--1110	yes	transducin family protein / WD-40 repeat family protein-like		Gohir.D07G051000		maker-Dt_07_GB713-augustus-gene-55.15	maker-Dt_07-augustus-gene-55.483	GhM_D07G0568	Ghi_D07G02611	Ghicr24_D07G050800	17v16,	0.591941	0.137076	0.63108	0.357955	0.517281	0.814637	0.506236	0.435698	0.362868	0.298136	0.495531	0.0741	0.201585	0.110072	0.165774	0.23801	0.065222	0.193213	0.099711
Gorai.001G054200.A	transition down	2	3	1204	2--3--1204	yes	MEI2-like protein 1-like		Gohir.A07G046800		genemark-At_07_GB713-processed-gene-6.0	genemark-At_07-processed-gene-6.77	GhM_A07G0581	Ghi_A07G02711	Ghicr24_A07G051600		1.89382	1.75105	2.07867	1.2833	1.72026	1.99529	1.50707	0.919779	0.865108	0.724392	1.10204	0.610976	1.03724	1.3518	1.3036	0.681418	0.935721	1.27946	0.583703
Gorai.001G054200.D		12	4	9	12--4--9	yes	MEI2-like protein 1-like		Gohir.D07G051100		genemark-Dt_07_GB713-processed-gene-55.222	genemark-Dt_07-processed-gene-55.250	GhM_D07G0569	Ghi_D07G02616	Ghicr24_D07G050900		2.90046	2.57583	2.65248	1.3338	2.17281	2.48224	2.6021	1.68697	1.90348	1.80036	2.39747	1.36467	2.18868	3.10781	2.41194	2.48604	2.64546	2.49613	1.71362
Gorai.001G054300.A	transition down	2	4	38	2--4--38	yes	Histone superfamily protein-like		Gohir.A07G046900		genemark-At_07_GB713-processed-gene-6.2	maker-At_07-snap-gene-6.319	GhM_A07G0582	Ghi_A07G02716	Ghicr24_A07G051700	19v18,	1.44101	1.69287	1.63041	1.2244	1.46306	2.37263	1.64576	1.40478	1.21121	1.97098	2.73355	1.59082	1.36195	0.670365	1.03097	0.792825	0.90467	1.05396	0.780576
Gorai.001G054300.D	transition up	1	6	6	1--6--6	yes	Histone superfamily protein-like		Gohir.D07G051200		genemark-Dt_07_GB713-processed-gene-55.221	maker-Dt_07-snap-gene-55.414	GhM_D07G0570	Ghi_D07G02621	Ghicr24_D07G051000	17v16,	2.7566	2.19408	2.55876	3.14039	2.566	2.54351	1.80105	1.47236	2.14432	2.32398	2.68348	5.97586	4.55017	8.80037	4.69664	6.42972	6.95771	4.59462	4.66697
Gorai.001G054400.A	transition up	1	2	447	1--2--447	yes	magnesium-protoporphyrin IX methyltransferase-like		Gohir.A07G047000		genemark-At_07_GB713-processed-gene-6.94	maker-At_07-snap-gene-6.320	GhM_A07G0583	Ghi_A07G02721	Ghicr24_A07G051800		1.42481	1.71745	1.48545	0.889688	1.47867	1.676	1.2041	1.67644	1.14882	1.40754	1.49628	1.11656	1.72068	2.48129	2.04244	1.93284	1.86279	2.79167	2.17825
Gorai.001G054400.D		1	3	3	1--3--3	yes	magnesium-protoporphyrin IX methyltransferase-like		Gohir.D07G051300		genemark-Dt_07_GB713-processed-gene-55.220	genemark-Dt_07-processed-gene-55.248	GhM_D07G0571	Ghi_D07G02626	Ghicr24_D07G051100		1.90495	1.51794	1.73036	1.21285	1.97158	1.62915	1.52538	2.08297	1.98534	1.68121	1.81021	1.15219	1.60237	2.29394	2.17479	1.90696	2.01458	2.32859	1.68319
Gorai.001G054500.A		2	4	90	2--4--90	yes	signal recognition particle-related / SRP-related-like		Gohir.A07G047200		augustus_masked-At_07_GB713-processed-gene-6.317	maker-At_07-augustus-gene-6.346	GhM_A07G0584	Ghi_A07G02731	Ghicr24_A07G052000	17v16,	7.14692	5.59309	6.27242	3.88985	5.17212	5.87276	5.54428	5.25592	5.99701	5.97172	6.42409	2.60152	4.56011	5.48011	4.58395	3.90315	4.97825	4.7207	2.43527
Gorai.001G054500.D	transition down	2	9	48	2--9--48	yes	signal recognition particle-related / SRP-related-like		Gohir.D07G051400		augustus_masked-Dt_07_GB713-processed-gene-55.461	augustus_masked-Dt_07-processed-gene-55.173	GhM_D07G0572	Ghi_D07G02631	Ghicr24_D07G051200		17.5481	12.5005	13.9337	9.84774	11.2372	13.4905	12.1856	13.3445	14.2458	12.7413	13.0082	7.63301	9.23057	9.62941	9.92446	7.99884	9.22641	9.3149	5.55898
Gorai.001G054600.A	transition up	1	6	4	1--6--4	yes	ARF (TF)		Gohir.A07G047300		genemark-At_07_GB713-processed-gene-6.6	genemark-At_07-processed-gene-6.82	GhM_A07G0585	Ghi_A07G02736	Ghicr24_A07G052100		13.2109	9.49989	12.9041	7.93848	9.98614	13.7845	12.6289	12.5427	12.1723	10.9697	12.9037	9.53859	11.4043	18.055	16.4123	16.7356	16.5464	16.6241	10.4239
Gorai.001G054600.D	transition up	1	4	4	1--4--4	yes	ARF (TF)		Gohir.D07G051500		genemark-Dt_07_GB713-processed-gene-55.319	genemark-Dt_07-processed-gene-55.354	GhM_D07G0573	Ghi_D07G02636	Ghicr24_D07G051300		9.63336	8.04529	9.85449	5.67816	8.42492	11.7399	11.5361	10.5922	9.71378	9.61317	11.8478	8.70074	9.84735	13.6809	13.9235	13.952	13.6711	13.4355	8.4596
Gorai.001G054700.A	transition up	1	4	42	1--4--42	yes	CLPC homologue 1-like		Gohir.A07G047400		genemark-At_07_GB713-processed-gene-6.9	genemark-At_07-processed-gene-6.86	GhM_A07G0587	Ghi_A07G02746	Ghicr24_A07G052200		12.5828	8.68513	11.9314	6.1674	9.66027	12.0056	11.6433	12.8006	11.577	9.41735	12.2958	5.3568	10.519	13.6649	12.9703	12.0131	12.9872	22.7368	11.5377
Gorai.001G054700.D	transition up	1	4	42	1--4--42	yes	CLPC homologue 1-like		Gohir.D07G051600		maker-Dt_07_GB713-augustus-gene-55.48	maker-Dt_07-augustus-gene-55.518	GhM_D07G0574	Ghi_D07G02641	Ghicr24_D07G051500		14.3935	11.4776	14.7965	8.69	13.036	14.5114	15.7438	17.2979	15.6954	12.3973	15.5988	7.50893	13.4794	17.7487	15.5864	16.6083	18.3611	27.5013	14.0792
Gorai.001G054800.A		0					phosphate transporter 3;2-like		Gohir.A07G047500		genemark-At_07_GB713-processed-gene-6.10	maker-At_07-augustus-gene-6.349	GhM_A07G0588	Ghi_A07G02751	Ghicr24_A07G052300		0	0	0.003595	0	0.145281	0.024766	0.011351	0.065401	0.0905485	0.070849	0.070318	0.022136	0.077871	0.06384	0.441397	0.097414	0	0.101828	0
Gorai.001G054800.D		10	1	16	10--1--16	yes	phosphate transporter 3;2-like		Gohir.D07G051700		maker-Dt_07_GB713-augustus-gene-55.47	maker-Dt_07-snap-gene-55.447	GhM_D07G0575	Ghi_D07G02646	Ghicr24_D07G051600		0	0	0	0	0	0	0	0	0	0	0.033397	0.01146	0	0.015197	0.0689095	0.051176	0.015652	0.040731	0
Gorai.001G054900.A	transition up	1	8	19	1--8--19	yes	bHLH (TF)		Gohir.A07G047600		genemark-At_07_GB713-processed-gene-6.13	genemark-At_07-processed-gene-6.91	GhM_A07G0589		Ghicr24_A07G052400		0	0	0.021879	0.019949	0.627002	0.207584	0.60909	1.38845	1.31506	3.13891	2.40462	0.387172	1.7431	1.52737	1.20363	0.464213	0.432175	0.901434	0.300317
Gorai.001G054900.D	transition up	1	1	14	1--1--14	yes	bHLH (TF)		Gohir.D07G051900		genemark-Dt_07_GB713-processed-gene-55.306	maker-Dt_07-snap-gene-55.445	GhM_D07G0577	Ghi_D07G02656	Ghicr24_D07G051800		0.220446	0.097585	0.329984	0.124035	0.79128	0.279242	0.731036	0.440416	0.572389	0.941185	1.09282	0.623773	1.15458	1.04336	0.813867	1.00104	0.586257	0.989746	0.700739
Gorai.001G055000.A	transition up	1	2	2	1--2--2	yes	Sterile alpha motif (SAM) domain-containing protein-like		Gohir.A07G047700		genemark-At_07_GB713-processed-gene-6.16	genemark-At_07-processed-gene-6.95	GhM_A07G0590	Ghi_A07G02761	Ghicr24_A07G052600	19v18,	0.705761	0.540658	0.619836	0.145827	0.458773	0.560496	0.83246	0.827223	0.448864	0.380437	0.967896	0.386644	0.367973	1.41656	0.600873	1.24544	1.09776	2.09889	1.09962
Gorai.001G055000.D		2					Sterile alpha motif (SAM) domain-containing protein-like		Gohir.D07G052000		maker-Dt_07_GB713-pred_gff_Mikado_subloci-gene-55.105	augustus_masked-Dt_07-processed-gene-55.166	GhM_D07G0578	Ghi_D07G02661	Ghicr24_D07G051900		2.35814	2.20328	1.9471	1.24418	1.38794	1.45272	1.57624	1.05429	1.36434	1.21009	2.0267	0.644488	0.757482	1.48628	1.36365	1.58784	1.54287	2.36614	0.806245
Gorai.001G055100.A		1	4	4	1--4--4	yes	Ribosomal L32p protein family-like		Gohir.A07G047800		genemark-At_07_GB713-processed-gene-6.17	genemark-At_07-processed-gene-6.96	GhM_A07G0591	Ghi_A07G02766	Ghicr24_A07G052700		15.3388	12.3802	10.564	6.1044	7.58542	10.0612	8.65564	10.8466	8.82395	10.9651	11.8072	5.41716	9.41101	11.9803	11.047	10.7547	11.5864	12.631	8.77135
Gorai.001G055100.D	transition down	2	4	30	2--4--30	yes	Ribosomal L32p protein family-like		Gohir.D07G052100		genemark-Dt_07_GB713-processed-gene-55.303		GhM_D07G0579	Ghi_D07G02666	Ghicr24_D07G052000	8v7,17v16,	21.152	19.5041	13.4241	9.90073	9.96168	11.7631	10.2415	11.9029	11.3682	9.93886	13.265	4.68252	7.35161	9.06901	8.7619	9.95511	9.87223	10.295	6.43016
Gorai.001G055200.A	transient up	11	9	15	11--9--15	yes	ARM repeat superfamily protein-like		Gohir.A07G047900		genemark-At_07_GB713-processed-gene-6.19	augustus_masked-At_07-processed-gene-6.11	GhM_A07G0592	Ghi_A07G02771	Ghicr24_A07G052800		0.341211	0.186504	0.540256	0.256215	1.34344	1.85362	3.45779	3.36144	2.26145	0.900919	2.03934	0.431535	0.485628	0.902845	0.922084	0.81765	0.781434	1.57441	1.13702
Gorai.001G055200.D	transition up	11	9	15	11--9--15	yes	ARM repeat superfamily protein-like		Gohir.D07G052200		maker-Dt_07_GB713-pred_gff_Mikado_subloci-gene-55.102		GhM_D07G0581	Ghi_D07G02671	Ghicr24_D07G052100		1.78608	1.2822	2.14748	1.6418	3.84829	4.44093	7.93388	7.00543	5.95573	2.82197	5.08374	1.97323	2.5244	2.97202	3.24504	3.74157	3.84582	6.58997	3.85127
Gorai.001G055300.A		0	3	79	0--3--79	yes	Protein kinase superfamily protein-like		Gohir.A07G048000		maker-At_07_GB713-augustus-gene-6.255	maker-At_07-snap-gene-6.293	GhM_A07G0593	Ghi_A07G02776	Ghicr24_A07G052900		3.25921	3.13232	3.16297	1.27378	2.94013	3.22207	3.29181	3.25263	2.51961	2.31097	3.43473	1.29617	2.28245	2.88569	2.63295	2.56646	2.74708	4.25768	2.2904
Gorai.001G055300.D	transition down	2	4	30	2--4--30	yes	Protein kinase superfamily protein-like		Gohir.D07G052300	Gh_D07G054300	maker-Dt_07_GB713-augustus-gene-55.44	maker-Dt_07-snap-gene-55.443	GhM_D07G0582	Ghi_D07G02676	Ghicr24_D07G052200	17v16,	5.16591	4.34572	4.20623	1.93716	3.30575	3.77843	3.14145	2.85935	2.65304	1.73375	2.86084	1.02222	2.11302	3.6011	2.93066	2.96184	3.20962	3.40862	1.64298
Gorai.001G055400.A	transition up	1	1	345	1--1--345	yes			Gohir.A07G048100		maker-At_07_GB713-augustus-gene-6.287	maker-At_07-snap-gene-6.322	GhM_A07G0594	Ghi_A07G02781	Ghicr24_A07G053000		0	0	0.008116	0	0.072184	0.058286	0.072819	0.051338	0.0678525	0.100396	0.288226	0.131732	0.100031	0.115551	0.43798	0.433458	0.138986	0.656413	0.501641
Gorai.001G055400.D	transient up	0	9	15	0--9--15	yes			Gohir.D07G052400	Gh_D07G054400	genemark-Dt_07_GB713-processed-gene-55.213	genemark-Dt_07-processed-gene-55.239	GhM_D07G0583	Ghi_D07G02681	Ghicr24_D07G052300		0	0.024816	0.056262	0.106381	0.111423	0.03719	0.353206	0.327202	0.316571	0.256647	0.10756	0.106974	0.117129	0.071185	0.0345215	0.200842	0	0.106891	0
Gorai.001G055500.A	transition up	1	6	6	1--6--6	yes	homolog of Medicago truncatula MTN3-like		Gohir.A07G048200		maker-At_07_GB713-augustus-gene-6.256	maker-At_07-augustus-gene-6.354	GhM_A07G0595	Ghi_A07G02786	Ghicr24_A07G053100	17v16,	0	0.143414	0.117626	0.048585	0.065175	0.023572	0.181287	0.009302	0.0285891	0	0.06235	5.97765	5.12087	28.341	17.6158	26.9114	29.5617	19.3254	20.1139
Gorai.001G055500.D	transition up	1	6	6	1--6--6	yes	homolog of Medicago truncatula MTN3-like		Gohir.D07G052500		maker-Dt_07_GB713-augustus-gene-55.43	maker-Dt_07-snap-gene-55.442	GhM_D07G0584	Ghi_D07G02686	Ghicr24_D07G052400	17v16,	0	0	0.005887	0	0	0	0.010805	0	0	0.012236	0	11.3423	10.6358	21.5107	23.2735	17.2997	15.4117	10.7436	12.9655
Gorai.001G055600.A	transition up	1	13	80	1--13--80	yes	Nodulin MtN3 family protein-like		Gohir.A07G048300		genemark-At_07_GB713-processed-gene-6.25	maker-At_07-augustus-gene-6.355	GhM_A07G0596	Ghi_A07G02791	Ghicr24_A07G053200		0.052077	0.049727	0.046738	0.031122	0.085981	0.100058	0.421359	0.491753	0.330258	0.886051	1.1981	0.853931	1.57503	0.84474	4.62852	3.21092	3.36214	4.07708	5.02246
Gorai.001G055600.D	transition up	1	1	16	1--1--16	yes	Nodulin MtN3 family protein-like		Gohir.D07G052600		genemark-Dt_07_GB713-processed-gene-55.296	maker-Dt_07-snap-gene-55.442	GhM_D07G0585	Ghi_D07G02691	Ghicr24_D07G052500	17v16,	0.069744	0.016576	0.176085	0.154992	0.101225	0.186698	0.185065	0.007182	0.0940486	0.007168	0	0.21216	0.564942	0.545452	0.246733	0.089699	0.055512	1.471	0.746002
Gorai.001G055700.A	transition up	1	8	19	1--8--19	yes	Nodulin MtN3 family protein-like		Gohir.A07G048400		genemark-At_07_GB713-processed-gene-6.27	genemark-At_07-processed-gene-6.107		Ghi_A07G02796	Ghicr24_A07G053300		0	0	0	0	0	0	0.034794	0.323822	0.351226	1.14115	0.993183	0.728765	1.08397	0.104931	1.18458	0.305335	0.222862	1.80891	2.22336
Gorai.001G055700.D	transition up	1	1	81	1--1--81	yes	Nodulin MtN3 family protein-like		Gohir.D07G052700		genemark-Dt_07_GB713-processed-gene-55.295	genemark-Dt_07-processed-gene-55.330	GhM_D07G0586	Ghi_D07G02696	Ghicr24_D07G052600		0.090701	0.078794	0.126886	0.106604	0.374457	0.38142	0.939351	0.218298	0.170095	0.430361	0.277725	0.754001	1.49081	1.14202	3.27746	1.50384	2.32924	6.36697	10.6919
Gorai.001G055800.A		1	3	3	1--3--3	yes	glutamate-1-semialdehyde 2,1-aminomutase 2-like		Gohir.A07G048500		genemark-At_07_GB713-processed-gene-6.101	maker-At_07-snap-gene-6.323	GhM_A07G0597	Ghi_A07G02801	Ghicr24_A07G053400		10.7912	8.77394	8.92246	6.27842	7.96372	9.37893	7.79628	10.1638	9.17029	8.70271	9.25006	5.20435	7.99867	10.044	9.39027	10.104	9.92617	10.6781	7.60177
Gorai.001G055800.D		4	8	17	4--8--17	yes	glutamate-1-semialdehyde 2,1-aminomutase 2-like		Gohir.D07G052800	Gh_D07G055000	maker-Dt_07_GB713-augustus-gene-55.10	maker-Dt_07-snap-gene-55.411	GhM_D07G0588	Ghi_D07G02701	Ghicr24_D07G052700		8.6938	7.76863	7.3004	4.19442	7.15147	9.86891	11.3072	12.2135	8.29101	6.83714	8.36585	3.29654	6.48054	7.19281	7.97425	9.1188	8.71869	9.41876	5.68539
Gorai.001G055900.A		1	1	32	1--1--32	yes	Histidine kinase-, DNA gyrase B-, and HSP90-like ATPase family protein-like		Gohir.A07G048600		maker-At_07_GB713-augustus-gene-6.289	maker-At_07-snap-gene-6.324	GhM_A07G0598	Ghi_A07G02806	Ghicr24_A07G053500		0.03842	0.013597	0.089908	0.073594	0.091501	0.061138	0.092017	0.058492	0.0402187	0.049663	0.146635	0.068032	0.069841	0.138779	0.118543	0.077317	0.080466	0.136722	0.035547
Gorai.001G055900.D	transient up	4	8	17	4--8--17	yes	Histidine kinase-, DNA gyrase B-, and HSP90-like ATPase family protein-like		Gohir.D07G052900	Gh_D07G055100	maker-Dt_07_GB713-augustus-gene-55.9	maker-Dt_07-augustus-gene-55.477	GhM_D07G0589	Ghi_D07G02706	Ghicr24_D07G052800		0.173393	0.185238	0.243241	0.279371	1.34376	2.36681	1.53814	1.41184	1.03331	0.960071	1.12902	0.135044	0.566195	0.473961	0.32281	0.208871	0.284509	0.460443	0.207395
Gorai.001G056000.A		0					Calcium-binding EF-hand family protein-like		Gohir.A07G048700		genemark-At_07_GB713-processed-gene-6.105	augustus_masked-At_07-processed-gene-6.52	GhM_A07G0599	Ghi_A07G02811	Ghicr24_A07G053600		0.245099	0.43264	0.613805	0.328201	0.537974	0.083347	0.552889	0.269154	0.289347	0	0.07107	0.749255	0.839445	0.382156	0	0.292555	0.099349	0.558699	0
Gorai.001G056000.D		3	10	105	3--10--105	yes	Calcium-binding EF-hand family protein-like		Gohir.D07G052966				GhM_D07G0590	Ghi_D07G02716	Ghicr24_D07G052900		0	0	0.011766	0	0	0	0	0	0.189757	0	0	0	0	0	0	0	0	0.285481	0
Gorai.001G056100.A	transient up	11	9	25	11--9--25	yes	SAUR-like auxin-responsive protein family-like		Gohir.A07G048800		augustus_masked-At_07_GB713-processed-gene-6.330	augustus_masked-At_07-processed-gene-6.16	GhM_A07G0600	Ghi_A07G02816	Ghicr24_A07G053700	17v16,19v18,	0.426574	0.273723	0.445332	0.847003	1.19669	1.29885	2.26761	3.18437	4.11418	4.26103	2.57697	4.83273	2.41214	1.3834	3.17303	1.26335	1.38299	1.18595	1.26022
Gorai.001G056100.D	transient up	1	9	25	1--9--25	yes	SAUR-like auxin-responsive protein family-like		Gohir.D07G053000		maker-Dt_07_GB713-pred_gff_Mikado_subloci-gene-55.90		GhM_D07G0591	Ghi_D07G02726	Ghicr24_D07G053000	17v16,23v22,	0.045361	0.069071	0.800395	1.96665	2.26902	3.57167	5.69326	5.75576	9.04585	7.65122	5.88976	9.76502	7.88613	9.65646	9.79438	5.09095	5.25651	1.29089	3.45641
Gorai.001G056200.A		0					DEK domain-containing chromatin associated protein-like		Gohir.A07G048900	Gh_A07G054300	genemark-At_07_GB713-processed-gene-6.110	genemark-At_07-processed-gene-6.204	GhM_A07G0602	Ghi_A07G02826	Ghicr24_A07G053900	17v16,	13.5448	10.6834	15.0621	10.9709	12.9295	14.3552	15.3942	11.7359	12.1046	11.2866	12.5542	10.1912	11.707	14.7283	11.9441	10.9254	11.8742	13.3729	9.4017
Gorai.001G056200.D		1	8	17	1--8--17	yes	DEK domain-containing chromatin associated protein-like		Gohir.D07G053100		genemark-Dt_07_GB713-processed-gene-55.205	genemark-Dt_07-processed-gene-55.230	GhM_D07G0593	Ghi_D07G02736	Ghicr24_D07G053100		5.42528	4.04555	5.07062	2.2833	4.45649	7.23786	4.81863	4.82176	4.28798	4.56601	5.08932	2.63146	5.10495	6.55074	4.72675	3.83273	4.68029	5.59605	2.83821
Gorai.001G056300.A		2	3	3	2--3--3	yes	Ribosomal protein L7Ae/L30e/S12e/Gadd45 family protein-like		Gohir.A07G049000		maker-At_07_GB713-augustus-gene-6.259	maker-At_07-snap-gene-6.297	GhM_A07G0603	Ghi_A07G02831	Ghicr24_A07G054000		81.879	57.4373	58.1655	39.1545	46.8815	59.4658	46.9166	61.9549	52.7049	49.2956	56.8358	28.3823	38.78	42.9205	43.0288	42.6346	42.8704	57.4612	37.4118
Gorai.001G056300.D	transition down	2	3	198	2--3--198	yes	Ribosomal protein L7Ae/L30e/S12e/Gadd45 family protein-like		Gohir.D07G053200		maker-Dt_07_GB713-augustus-gene-55.40	maker-Dt_07-snap-gene-55.440	GhM_D07G0594	Ghi_D07G02746	Ghicr24_D07G053200		80.9091	55.5697	61.7374	41.9299	46.9864	57.9423	47.3966	64.3963	55.1718	52.9974	55.5034	28.1543	36.1279	38.1183	41.7882	36.5988	40.477	45.9311	31.5687
Gorai.001G056400.A		3	1	82	3--1--82	yes	nodulin MtN21 /EamA-like transporter family protein-like		Gohir.A10G097200				GhM_A10G1112	Ghi_A10G05811	Ghicr24_A10G101800		0.050357	0.014589	0.004755	0.056612	0.019802	0.061589	0.029452	0.044343	0.0543336	0.040676	0.012381	0.010003	0.010817	0.04746	0.0582779	0.030789	0.05424	0.103835	0.112363
[truncated: 73,049 more rows]
